# Supplementary material for: Phosphoproteomic mapping reveals distinct signaling actions and activation of muscle protein synthesis by Isthmin-1
Source: eLife. 2022 Sep 28;11:e80014. doi: 10.7554/eLife.80014 (PMC9592085; doi:10.7554/eLife.80014)
Supplement: Source data 1. [file elife-80014-data1.zip]

Archive with 47 entries (46 files):
- Source data 1_western images/
- Source data 1_western images/Figure 3A_pS6.png
- __MACOSX/Source data 1_western images/._Figure 3A_pS6.png
- Source data 1_western images/Figure 1B_pAKT.png
- __MACOSX/Source data 1_western images/._Figure 1B_pAKT.png
- Source data 1_western images/Figure 1B_AKT.png
- __MACOSX/Source data 1_western images/._Figure 1B_AKT.png
- Source data 1_western images/Figure 6G_mTOR.png
- __MACOSX/Source data 1_western images/._Figure 6G_mTOR.png
- Source data 1_western images/Figure 6G_S6.png
- __MACOSX/Source data 1_western images/._Figure 6G_S6.png
- Source data 1_western images/Figure 5E_actin.png
- __MACOSX/Source data 1_western images/._Figure 5E_actin.png
- Source data 1_western images/Figure 3A_pAKT.png
- __MACOSX/Source data 1_western images/._Figure 3A_pAKT.png
- Source data 1_western images/Figure 6G_pmTOR.png
- __MACOSX/Source data 1_western images/._Figure 6G_pmTOR.png
- Source data 1_western images/Figure 6G_actin.png
- __MACOSX/Source data 1_western images/._Figure 6G_actin.png
- Source data 1_western images/Figure 5E_Complex_short.png
- __MACOSX/Source data 1_western images/._Figure 5E_Complex_short.png
- Source data 1_western images/Figure 3A_actin.png
- __MACOSX/Source data 1_western images/._Figure 3A_actin.png
- Source data 1_western images/Figure 5E_Complex_long.png
- __MACOSX/Source data 1_western images/._Figure 5E_Complex_long.png
- Source data 1_western images/Figure 6G_pS6.png
- __MACOSX/Source data 1_western images/._Figure 6G_pS6.png
- Source data 1_western images/Figure 6F_p27_revision_Sep2.jpg
- __MACOSX/Source data 1_western images/._Figure 6F_p27_revision_Sep2.jpg
- Source data 1_western images/Figure 3C_pAKT.png
- __MACOSX/Source data 1_western images/._Figure 3C_pAKT.png
- Source data 1_western images/Figure 3C_AKT.png
- __MACOSX/Source data 1_western images/._Figure 3C_AKT.png
- Source data 1_western images/Figure 6G_AKT.png
- __MACOSX/Source data 1_western images/._Figure 6G_AKT.png
- Source data 1_western images/Figure 6G_pAKT.png
- __MACOSX/Source data 1_western images/._Figure 6G_pAKT.png
- Source data 1_western images/Figure 3A_S6.png
- __MACOSX/Source data 1_western images/._Figure 3A_S6.png
- Source data 1_western images/Figure 3C_actin.png
- __MACOSX/Source data 1_western images/._Figure 3C_actin.png
- Source data 1_western images/Figure 1B_actin.png
- __MACOSX/Source data 1_western images/._Figure 1B_actin.png
- Source data 1_western images/Figure 3A_AKT.png
- __MACOSX/Source data 1_western images/._Figure 3A_AKT.png
- Source data 1_western images/Figure 6F_Tubulin_revision_Sep2.jpg
- __MACOSX/Source data 1_western images/._Figure 6F_Tubulin_revision_Sep2.jpg
