# Supplementary material for: Phosphoproteomic mapping reveals distinct signaling actions and activation of muscle protein synthesis by Isthmin-1
Source: eLife. 2022 Sep 28;11:e80014. doi: 10.7554/eLife.80014 (PMC9592085; doi:10.7554/eLife.80014)
Supplement: Source data 2. [file elife-80014-data2.zip]

Archive with 14 entries (13 files):
- Source data 2/
- __MACOSX/._Source data 2
- Source data 2/qqplot_log.tsv
- __MACOSX/Source data 2/._qqplot_log.tsv
- Source data 2/data_norm_log.rds
- __MACOSX/Source data 2/._data_norm_log.rds
- Source data 2/imputation_venn_diagram.xlsx
- __MACOSX/Source data 2/._imputation_venn_diagram.xlsx
- Source data 2/Source data 2 figures .pdf
- __MACOSX/Source data 2/._Source data 2 figures .pdf
- Source data 2/qqplot.tsv
- __MACOSX/Source data 2/._qqplot.tsv
- Source data 2/data_se.rds
- __MACOSX/Source data 2/._data_se.rds
