# Supplementary material for: Phosphoproteomic mapping reveals distinct signaling actions and activation of muscle protein synthesis by Isthmin-1
Source: eLife. 2022 Sep 28;11:e80014. doi: 10.7554/eLife.80014 (PMC9592085; doi:10.7554/eLife.80014)
Supplement: Source data 2. [file elife-80014-data2.zip › Source data 2/qqplot_log.tsv]

x
Tbc1d25	4.60624924784405
Fam65c	4.48525780018635
Cul4b	NA
Cul4b.1	NA
Arfgef2	4.64103055452327
Arfgef2.1	4.56495547673627
Arfgef2.2	4.60356108247013
Arfgef2.3	4.69965688254144
Fam171a2	4.57428846679512
Fam171a2.1	4.58598884108044
Gpatch8	NA
Gpatch8.1	4.44248443015766
Gpatch8.2	NA
Gpatch8.3	NA
Gpatch8.4	NA
Cdc27	4.41685167806967
Cdr2l	4.72270726683313
Zmym4	4.69982643442018
Kiaa1522	NA
Kiaa1522.1	NA
Kiaa1522.2	4.60115192022102
Kiaa1522.3	4.48631211089196
Kiaa1522.4	4.57986129809469
Kiaa1522.5	NA
Kiaa1522.6	4.54076361298912
Tmem201	4.57178881960576
Osbpl9	4.45250266817633
Szt2	NA
Szt2.1	4.56419252401451
Kiaa1109	NA
Sh3pxd2b	4.48484222292569
Sh3pxd2b.1	4.48484222292569
Sh3pxd2b.2	4.56080284123811
Sh3pxd2b.3	NA
Sh3pxd2b.4	4.70295944832605
Sh3pxd2b.5	NA
Ddi2	NA
Dock11	NA
Dock11.1	NA
Bclaf3	NA
Bclaf3.1	4.6637082316462
Med12	4.74909554049975
Camsap1	4.54751024670205
Camsap1.1	4.53993951292331
Camsap1.2	4.60909279225373
Camsap1.3	4.45235947207781
Camsap1.4	4.53754372411802
Tprn	4.57946710588747
Kiaa1429	4.70534427345126
Kiaa1429.1	4.62120792652683
Man1b1	4.45605978288137
Pnpla7	4.56234099372419
Pnpla7.1	4.56058817422215
Map7d1	4.59986250986292
Map7d1.1	4.62620821446374
Pnisr	4.44947044243435
Pnisr.1	NA
Pnisr.2	NA
Murc	4.38677547717597
Ubr4	4.59812638287711
Ubr4.1	4.59812638287711
Ubr4.2	4.73334699913509
Ubr4.3	4.78212774014818
Ubr4.4	4.59975221043223
Tpx2	4.76538431388207
Tpx2.1	4.65332306529807
Fmnl2	4.6455208835804
Ppig	4.69780723870817
Catsper2	4.70018100938694
Rabgap1	4.54570514703777
Rabgap1.1	4.50879160476587
Mga	4.51061730097401
Arid1a	4.66455589451054
Arid1a.1	4.52319555100746
Arid1a.2	NA
Arid1a.3	4.6053187511872
Arhgef25	4.43123931040981
Uhrf1bp1l	NA
Rsrc2	4.57923677617468
Chd6	4.38625484894026
Phrf1	4.65251882708555
Phrf1.1	NA
Dennd4c	4.7537587527414
Dennd4c.1	NA
Dennd4c.2	NA
Dennd4c.3	4.5133570703959
Dennd4c.4	NA
Dennd4c.5	4.5426924400579
Arhgap31	4.57528112840985
Arhgap31.1	4.57528112840985
Arhgap31.2	4.56134076782032
Arhgap31.3	4.42872237860655
Dpy19l1	4.85145809134609
Dpy19l1.1	4.85145809134609
Dpy19l1.2	4.65079794001244
Thada	4.65374427925588
Kif16b	4.68829114356337
Uprt	4.50066272315048
Zfp462	4.55518362677661
Akirin2	4.55666517185071
Akirin2.1	4.57623743095788
Nfx1	4.7412438062078
Usp24	4.64377285478337
Usp24.1	4.69467345346365
Thoc2	4.50023629336565
Dlgap4	4.44398771198541
Dlgap4.1	4.44398771198541
Dlgap4.2	4.636219469302
Dlgap4.3	NA
Dlgap4.4	4.4203225047423
Dlgap4.5	NA
Dlgap4.6	4.59053299670391
Cad	4.68452607160559
Cad.1	NA
Cad.2	4.57280546466973
Cad.3	NA
Cad.4	4.58130990639165
Ythdc2	4.58038201586403
Brpf1	4.46353974062442
Brpf1.1	4.252826183966
Otud4	4.60299310673463
Otud4.1	4.66577929694118
Otud7b	4.76296183113855
Zcchc24	4.60821957373841
Zcchc24.1	4.74211657574578
Zcchc24.2	4.43697999610413
Ep300	NA
Ep300.1	4.54460404833666
Zcchc11	4.51059721226286
Plxnb2	4.44147787924699
Plxnb2.1	4.44759384923504
Dock5	4.30716482651302
Dock5.1	4.65154078412655
Dock5.2	4.44490719318268
Dock5.3	4.64785480976107
Dock5.4	NA
Rbm25	4.50507253639029
Rbm25.1	4.57348690236288
Rbm25.2	4.79056813894726
Rbm25.3	4.61017116485619
Pdzd8	4.5149440852463
Pdzd8.1	4.452236922072
Osbpl8	4.52035839962759
Cttnbp2	NA
Mfap1a	4.61761666350257
Mfap1a.1	NA
Mndal	4.57860746794036
Mndal.1	4.57531835403905
Zbed6	4.67977977824318
Zbed6.1	4.58422717651595
Samd1	4.61970390015468
Safb	4.59370054719108
Safb.1	NA
Safb.2	4.66668583679934
Safb.3	4.82266823314889
Safb.4	4.70024866377361
Ccdc6	4.71324795648933
Sepn1	NA
Soga1	4.63090362999247
Piezo1	4.55367529090266
Piezo1.1	4.42629727351531
Piezo1.2	4.71711683760512
Mki67	NA
Mki67.1	4.55887329134372
Mki67.2	4.32903169658172
Mki67.3	NA
Setd1a	4.68466394289535
Setd1a.1	4.7361553657099
Setd1a.2	4.50303775415498
Parp4	4.58451049544652
Prr12	4.4870730361139
Prr12.1	4.53161344486083
Prr12.2	4.42120308590265
Prr12.3	NA
Prr12.4	4.52875382984916
Prr12.5	4.67513504540648
Chd2	4.44456669023591
Irf2bp2	4.7048908082464
Irf2bp2.1	NA
Irf2bp2.2	NA
Irf2bp2.3	4.63584237464201
Irf2bp2.4	4.66557506025151
Irf2bp2.5	4.87525896282843
Irf2bp2.6	NA
Irf2bp2.7	NA
Irf2bp2.8	4.62937016292322
Ice1	4.51218569143456
Ice1.1	4.60634679664217
Ice1.2	4.60634679664217
Ice1.3	4.59289887472533
Cep350	4.41490779250702
Cep350.1	4.60278960366529
Akap13	NA
Akap13.1	4.71450282289146
Akap13.2	4.5378000122261
Akap13.3	4.58751045300389
Akap13.4	NA
Akap13.5	4.58142515805404
Akap13.6	NA
Akap13.7	4.45457772077448
Akap13.8	4.42629379210649
Pi4ka	4.43176193655869
Ankrd11	4.57691550082501
Ankrd11.1	NA
Nolc1	4.79146420450979
Nolc1.1	4.82391423108784
Setd2	4.67833161815718
Kif23	4.5472584682881
Kif23.1	4.69106612648791
Kif23.2	4.70780526284983
Ythdc1	4.70585311700639
Ythdc1.1	NA
Ccdc85c	4.48451158965584
Bod1l	4.44208491630642
Bod1l.1	4.62648233258797
Bod1l.2	NA
Bod1l.3	4.75997741626858
Bod1l.4	NA
Bod1l.5	4.42360854103391
Bod1l.6	4.48480795305551
Bod1l.7	NA
Bod1l.8	4.3376755486151
Zc3h13	4.6270997583525
Zc3h13.1	4.66011884584776
Zc3h13.2	4.66011884584776
Zc3h13.3	4.63794729375412
Zc3h13.4	4.67149806334726
Zc3h13.5	4.31938488085035
Zc3h13.6	4.5792190317135
Zc3h13.7	4.36115815063447
Zc3h13.8	4.51086334085683
Zc3h13.9	4.74098513335026
Zc3h13.10	4.62533668352229
Zc3h13.11	4.79782975840424
Zc3h13.12	NA
Arhgef5	4.59599661009842
Arhgef5.1	4.56650895072733
Arhgef5.2	4.57297156642532
Arhgef5.3	4.61376403442824
Arid2	4.45802757134619
Numa1	NA
Numa1.1	4.61147426560706
Numa1.2	NA
Numa1.3	4.55299607092635
Numa1.4	4.69690859295941
Numa1.5	4.42575605446096
Numa1.6	4.74443475600802
Numa1.7	4.50374698956041
Numa1.8	NA
Numa1.9	4.51854061719459
Numa1.10	4.78652359648457
Numa1.11	4.74582751195709
Dnajc21	4.57323281810091
Dlg5	4.52147442395743
Sec16a	NA
Sec16a.1	4.82571639805848
Sec16a.2	4.62678507553159
Sec16a.3	4.2975861442939
Sec16a.4	4.59972001145831
Tpr	NA
Tpr.1	NA
Tpr.2	4.7270567683003
Tpr.3	4.74570955646259
Farp1	4.74931405918644
Farp1.1	4.79480973736587
Farp1.2	4.80637143475243
Farp1.3	NA
Farp1.4	4.6293192763563
Gltscr1	4.68695537495539
Sipa1l3	4.59729159880542
Sipa1l3.1	NA
Sipa1l3.2	4.58768134125655
Arfgef1	4.68254685570448
Atp2b1	4.81244777497832
Atp2b1.1	4.65332541165253
Atp2b1.2	4.573929673671
Atp2b1.3	4.573929673671
Trip12	4.49742063268307
Trip12.1	4.57053630321346
Trip12.2	4.59126634188545
Trip12.3	4.56098745501838
S1pr1	4.42647812290953
Bin1	4.56177299963866
Bin1.1	4.68506984672571
Bin1.2	4.7171953567274
Bin1.3	NA
Bin1.4	4.81066901661234
Bin1.5	4.65167509304059
Sec22b	4.75261729644073
Dpysl2	NA
Dpysl2.1	4.48519316486373
Emd	4.39360974256898
Gtpbp1	NA
Gtpbp1.1	NA
Gtpbp1.2	4.59156191126699
Map3k4	4.57735235941993
Map3k4.1	4.6286996701449
Map3k4.2	4.57416275233556
Metap2	4.7122237572356
Metap2.1	4.6472790639847
Akap1	NA
Akap1.1	4.70886697399733
Akap1.2	4.56707978851554
Akap1.3	4.63419319650501
Akap1.4	NA
Casp12	4.58606505419089
Casp12.1	4.64750178217157
Casp12.2	4.53483438877366
Casp6	4.42463193035627
Ampd3	4.68042927382873
Nfil3	4.57570821013663
Ube3a	4.54781311358106
Tcof1	NA
Tcof1.1	4.68848943707401
Tcof1.2	4.7248217105598
Tcof1.3	4.85141572112338
Tcof1.4	4.88631256261381
Tcof1.5	NA
Tcof1.6	4.46137203750393
Eef2k	4.59325836333634
Eef2k.1	NA
Ell	4.46064623268552
Sdcbp	4.44861590249311
Ltbp2	NA
Ncoa3	4.77653685708314
Ncoa3.1	4.50158668701382
Snap23	4.73290242640516
Hdac1	4.7544154502852
Map2k6	4.49705940543973
Map3k5	NA
Atn1	4.25425220184017
Atn1.1	4.50626820744072
Atn1.2	NA
Emg1	4.69364916017541
Terf2	4.54712794079283
Cx3cl1	NA
Cx3cl1.1	4.64052957286057
Psmd4	4.53510203349454
Kifc3	NA
Pkd2	4.4820200167776
Pkd2.1	NA
Pkd2.2	NA
Pkd2.3	4.65923636564902
E2f3	4.63259142440673
Purb	4.82059893023975
Purb.1	NA
Purb.2	4.53944478131184
Purb.3	4.77411297965025
Srsf5	4.64295773150043
Srsf5.1	4.64295773150043
Kpna4	4.67496475729999
Kpna3	4.78285641606134
Kpna3.1	4.79486612567314
Kpna6	4.59779726836865
Ifi203	NA
Abcc1	4.84232304049061
Abcc1.1	4.65508170341338
Abcc1.2	NA
Exoc4	4.46063198823759
Clk2	4.54543011242425
Clk3	4.62636355385754
Clk4	4.50634142112371
Clk4.1	4.67249824297316
Cdk14	NA
Notch2	4.45643394188902
Notch2.1	NA
Rabep1	4.64029727300035
Scamp3	4.71838144387068
Bet1	4.77096904869315
Axin1	4.45066279404119
Stag2	NA
Stag2.1	4.48238059725684
Ap1b1	4.37122091862233
Ifnar2	4.56759905278388
Ifnar2.1	4.65574420377289
Myadm	NA
Myadm.1	NA
Pnn	4.54330805935325
Pnn.1	4.55065789293977
Pnn.2	4.81349820228007
Ring1	NA
Hnrnph1	4.4025740138974
Hnrnph1.1	4.68191184950401
Hnrnph1.2	4.89009946013985
Api5	4.55753854462786
Calu	4.52910069511897
Sp100	4.6792390685148
Sp100.1	NA
Pitpnm1	4.70039398036631
Pitpnm1.1	4.48239543469252
Pbx2	NA
Pbx2.1	NA
Zw10	4.49389170031297
Zw10.1	NA
Zw10.2	4.63794158711112
Ptrf	4.59835597099255
Ptrf.1	4.90613815409909
Ptrf.2	NA
Ptrf.3	NA
Ptrf.4	4.49402162807908
Ptrf.5	4.92021197224854
Ptrf.6	4.86727019498582
Ptrf.7	4.72834613797874
Ptrf.8	4.53414224311611
Ptrf.9	4.78698531336605
Ptrf.10	4.885287145144
Ptrf.11	4.42418049307235
Ptrf.12	NA
Ap3d1	4.83488686195395
Ap3d1.1	4.59712075604804
Ap3d1.2	4.78593525078305
Srpk2	4.4861328325731
Chka	NA
Bysl	4.81871351088417
Atp10a	4.55754623285966
Reps1	4.56140684703074
Reps1.1	4.50412181867651
Bcl2l11	NA
Akap2	NA
Akap2.1	4.65710177658957
Akap2.2	4.64612761546979
Bnip2	4.77040676649068
Tnk2	4.65560531611875
Slk	NA
Slk.1	4.5971824907617
Slk.2	4.59522223211903
Slk.3	4.71066028752941
Slk.4	NA
Slk.5	4.46875047101943
Bnip3	NA
Bnip3.1	4.66069098512109
Pgrmc1	4.99600257976092
Bckdk	NA
Nck2	4.55892623857623
Impact	4.82970020243022
Stk10	4.63716161949118
Stk10.1	4.57582542426874
Aff2	NA
Mmp10	4.86840079003386
Septin7	4.72163918395602
Septin7.1	4.61933695339348
Septin7.2	4.47747311379997
Eif6	4.57160085173708
Acot1	4.74709225447302
Acot1.1	4.5963570739202
Atp2a2	4.57708566618053
Atp2a2.1	4.71774168926559
Supt5h	4.66014895032346
Dhx9	4.6241166037897
Eef1b	4.66083176706232
Dgcr14	4.5923012167383
Grk6	4.40547906887716
Atxn2	4.55189276410995
Atxn2.1	4.60668095994161
Epb41l2	4.77897434721572
Epb41l2.1	4.54003053118316
Epb41l2.2	4.42787445230927
Epb41l2.3	4.6140187513014
Epb41l2.4	4.59328326894611
Epb41l2.5	4.59879459398946
Epb41l2.6	4.41252973551328
Epb41l2.7	NA
Epb41l2.8	NA
Epb41l2.9	4.62042210935332
Grem1	4.67391705922642
Grem1.1	4.70837581214218
Cbfa2t2	4.43830345401036
Cbfa2t2.1	NA
Ulk1	4.60342495604157
Ulk1.1	4.49526393609126
Ulk1.2	4.62843309860064
Psma3	4.87700719259583
Stx7	4.51329479151569
Stx7.1	4.51912943840768
Tmem131	4.61127117049582
Vamp4	4.58584711367252
Snx3	4.48091418537412
Snx12	4.53223197937356
Sp3	4.70313160601849
Diaph2	4.69770307457883
Cfdp1	4.42647117382659
Cfdp1.1	4.71433572461905
Wiz	4.53847934305449
Wiz.1	4.42071945038953
Wiz.2	4.50727783219984
Wiz.3	NA
Wiz.4	NA
Wiz.5	4.57791923105365
Wiz.6	NA
Wiz.7	NA
Wiz.8	NA
Ikbkb	4.54155832555083
Vti1b	4.42246461945269
Tulp3	4.50427043041883
Mtx2	4.42133186769179
Klc1	4.66723727788308
Klc1.1	4.66651765608208
Klc2	4.45818390979921
Klc2.1	4.54287769118723
Klc2.2	4.53636634888729
Znf106	4.66367947387808
Znf106.1	NA
Znf106.2	4.54602341512165
Igf2bp1	4.82175688603811
Dync1i2	4.54789081707547
Dync1i2.1	4.69977124320747
Dync1i2.2	NA
Dync1i2.3	NA
Dync1i2.4	NA
Dync1i2.5	NA
Ikbkg	4.54052278696365
Zfr	4.7434961773159
Men1	4.55286606709158
Hnrnpa2b1	4.68242607625694
Hnrnpa2b1.1	4.43141056482739
Lrp6	4.45570161372231
Comt	4.86689953924517
Parg	4.58954830198246
Pak1	4.4327982096599
Pak1.1	4.47510306055678
Pak1.2	4.65200747480455
Brd7	4.59836532814392
Rrad	4.60054849922079
Psmc3	4.7415530221645
Birc6	NA
Birc6.1	NA
Birc6.2	4.61167288165774
Birc6.3	4.6048364939264
Tom1	4.61980792148963
Tom1.1	NA
F11r	4.64903840757922
F11r.1	NA
Tspyl1	4.39664253610104
Tspyl1.1	4.63940880359592
Tspyl1.2	NA
Ccnk	4.64649965883383
Ccnk.1	NA
Zfand5	4.57002860500451
Pias1	NA
Pias1.1	4.57648854066099
Zbtb7a	NA
Actn3	4.73365825801502
Sh3pxd2a	4.74161177388487
Sh3pxd2a.1	4.55397272727853
Sh3pxd2a.2	4.58903572070031
Sh3pxd2a.3	4.68168924548478
Sh3pxd2a.4	4.42541219121851
Sh3pxd2a.5	4.458488467323
Sh3pxd2a.6	4.6904329621555
Sh3pxd2a.7	4.76257678644293
Sh3pxd2a.8	NA
Sh3pxd2a.9	NA
Cope	NA
Cope.1	4.65912752777088
Pde4a	4.53425292139511
Pde4a.1	4.41953088641865
Pde4a.2	4.57097554125803
Rbm3	4.39499170682211
Rbm3.1	4.39499170682211
Sp1	4.61683551545156
Sp1.1	NA
Casp8	4.59103627978371
H2-D1	NA
H2-D1.1	4.65833937603661
H2-D1.2	4.68101425222923
Tk1	4.54003432147745
Tk1.1	NA
Araf	4.68127481924068
Aldoa	4.49130172822536
Aldoa.1	4.6047803306072
Aldoa.2	4.57805734037084
Prkaca	4.76569671898826
Tuba1b	4.42447578077718
Tuba1b.1	4.63536920197847
Tuba1b.2	4.73615694632722
Src	NA
Src.1	4.82558203836495
Src.2	NA
Pdgfrb	4.48651402305009
Jun	4.76873380195289
Jun.1	4.50811873382709
Jun.2	4.63128318963092
Nr3c1	4.55949142585525
Nr3c1.1	4.53773576971171
Nr3c1.2	4.61071501846638
Anxa2	4.54225890152066
Anxa2.1	4.54933669214029
Anxa2.2	NA
Anxa2.3	NA
Anxa2.4	NA
Anxa2.5	4.65319155700062
Hsp90aa1	4.62260112845757
Hsp90aa1.1	4.75753653666597
Aprt	4.54754491549433
Polr2a	4.40086138533204
Polr2a.1	4.62009774902761
Polr2a.2	4.42398786150161
Ncl	4.57273508999988
Ncl.1	NA
Ncl.2	4.4694452176186
Pgk1	4.83376702605672
Junb	4.50765843340121
Atxn1l	NA
Calm1	NA
Anxa1	4.64894169416448
Anxa1.1	4.66438099255528
Fv4	4.6028073199316
Tcea1	4.73701105929767
Slc3a2	NA
Spp1	NA
Spp1.1	4.58255749137649
Spp1.2	NA
Spp1.3	4.58033534469237
Spp1.4	4.72998635452421
Spp1.5	NA
Spp1.6	4.68227120068784
Spp1.7	4.51821037040201
Spp1.8	NA
Fn1	4.75580226149807
Fn1.1	4.69458277773771
Hsp90ab1	4.51640339732694
Hsp90ab1.1	4.57452053398397
Hsp90ab1.2	4.78006978713008
Tcp1	4.52021606888739
Tcp1.1	4.51994030126507
Prkar2a	4.82319147463252
Pfkl	4.87253212100251
Ncam1	4.71533800885956
Ncam1.1	4.71463159440185
Ncam1.2	4.49455392087241
Ncam1.3	4.42447222880117
Ncam1.4	NA
Slc4a2	NA
Slc4a2.1	NA
Dnmt1	4.38793502800662
Dnmt1.1	4.38793502800662
Dnmt1.2	4.50477064986585
S100a6	4.51915610679766
Rpl27a	4.37304863457027
Lmnb1	4.75039048840394
Lmnb1.1	4.56089150703712
Map1b	NA
Map1b.1	4.73749850656094
Map1b.2	4.61278006465337
Map1b.3	NA
Map1b.4	4.6412388173508
Map1b.5	4.79040707216923
Map1b.6	NA
Map1b.7	4.66630145394086
Map1b.8	4.76183397249825
Map1b.9	4.70479113653862
Map1b.10	NA
Map1b.11	4.7036164571511
Map1b.12	4.71503862022076
Map1b.13	4.8000847587847
Map1b.14	NA
Map1b.15	NA
Map1b.16	4.61144642016305
Map1b.17	4.81456253641232
Map1b.18	4.74717398735333
Map1b.19	4.72693250123448
Map1b.20	NA
Map1b.21	4.56245702662174
Map1b.22	4.47517759749704
Map1b.23	4.78960383518729
Map1b.24	4.70301113674794
Map1b.25	4.53617512643511
Map1b.26	4.59952654843491
Map1b.27	NA
Map1b.28	NA
Map1b.29	4.71230320601575
Map1b.30	4.50371942820763
Map1b.31	4.77336111070111
Map1b.32	NA
Map1b.33	4.42337515328512
Map1b.34	NA
Map1b.35	4.57990823956262
Map1b.36	4.61853972207397
Map1b.37	4.79739929237873
Hmox1	4.51953945229403
Jund	NA
Jund.1	NA
Jund.2	4.65732724678326
Ifngr1	4.58507420722041
Cd44	4.59222556933631
Trim30a	4.41126582060202
Tcf3	NA
Tcf3.1	4.69030511502108
Tcf3.2	NA
Hist1h1c	4.67160756896747
Hist1h1c.1	4.80308155274295
Atp6v0a2	4.74069582655925
Lgals1	4.44219007036574
Lgals1.1	4.55088301842763
Srp14	4.67837750060317
Sptan1	4.54736274417963
Sptan1.1	4.81164329140455
Sptan1.2	4.58850933774864
Atf2	4.51677683287227
Zfx	4.70670849007756
Hmga1	4.48924477266384
Hmga1.1	4.3964980537894
Hmga1.2	4.70734198002888
Hmga1.3	4.66911592675177
Hmga1.4	4.63875630464616
Hmga1.5	4.44884656725297
Hmga1.6	4.62998142822218
Hmga1.7	4.55798329293396
Hmga1.8	NA
Hmga1.9	NA
Zfp37	4.617587185053
Eno1	4.5125085347103
Eno1.1	NA
Ap2a1	4.52949553724242
Tpi1	4.64616104305024
P18526	4.58986054480532
Slc7a2	4.50057549886481
Hmgn1	4.44988663154649
Hmgn1.1	4.58178141212953
Hmgn1.2	4.79698330696079
Rps6ka1	4.61362088426575
Rps6ka1.1	NA
Rps6ka3	4.61362088426575
Rps6ka3.1	4.57650688448212
Rps6ka3.2	4.65349182318245
Rps6ka3.3	4.5395487255603
Cfl1	4.62773515213338
Cfl1.1	4.47820957577524
Serpinh1	4.56573933807832
Nelfe	NA
Nelfe.1	NA
Nelfe.2	4.65276262195614
Nelfe.3	4.67590373929745
Hspa5	4.59345242520368
Vim	4.68788700409194
Vim.1	4.60694224844753
Vim.2	4.53651862053597
Vim.3	4.55981374295275
Vim.4	4.65206472188829
Vim.5	4.53436142816283
Vim.6	4.44867566106469
Vim.7	4.58181007495262
Vim.8	4.82967871119906
Vim.9	4.81273307460273
Vim.10	4.67429594324474
Vim.11	4.79119025756747
Vim.12	NA
Vim.13	4.6102358139398
Vim.14	4.84094624107526
Vim.15	4.5591376912286
Vim.16	4.63585995383903
Vim.17	NA
Vim.18	4.75880203729397
Vim.19	4.3326908695764
Lmnb2	NA
Serpine1	NA
Eif3a	NA
Cbx3	NA
Cbx3.1	4.73876813653974
Cbx3.2	4.64866826861689
Cbx3.3	4.77314688995594
Mov10	NA
Mov10.1	4.75866250445094
Mdm2	4.84581234751889
Mdm2.1	4.68986473186376
Mdm2.2	4.84338248362921
Mdm2.3	4.61793654284346
Zfp36l2	NA
Zfp36l2.1	4.54659502597756
Zfp36l2.2	NA
Zfp36l2.3	4.6921169631447
Zfp36l1	4.5217323496401
Zfp36l1.1	4.5678370961341
Capg	4.55362695797301
Cdk11b	4.53308402728874
Cdk11b.1	4.56052885803655
Cdk11b.2	4.51768793799959
Mcm3	4.60250116899014
Mcm3.1	4.73030343342246
Rps2	NA
Fas	4.58325874307062
Fas.1	4.60951365124468
Nfkb1	4.5689367616318
Tln1	NA
Tln1.1	NA
Tln1.2	4.61495347445428
Tln1.3	NA
Tln1.4	4.58469329814314
Tln1.5	NA
Ctnna1	NA
Ctnna1.1	4.67111450074955
Ctnna1.2	4.81857507906437
Ptma	4.86880596580259
Ptma.1	4.62204885256058
Ptma.2	4.68979596646554
U2af2	4.78806671941614
U2af2.1	4.81612422340705
Glud1	4.4536477380479
Pdgfra	4.57434497577333
Pdgfra.1	4.56738764093814
Pdgfra.2	4.51260672131355
Sars	NA
Marcks	4.82022095888491
Marcks.1	NA
Marcks.2	NA
Marcks.3	NA
Marcks.4	NA
Marcks.5	4.62649222282122
Marcks.6	4.43979381155941
Marcks.7	4.75537131963365
Fkbp1a	NA
Map4	4.85030801030778
Map4.1	4.38366803613445
Map4.2	4.72825917158595
Map4.3	4.75969108022215
Map4.4	4.72290678889525
Map4.5	4.67555912764264
Map4.6	NA
Map4.7	4.69574645036436
Map4.8	4.71639511254862
Map4.9	4.80108920906556
Map4.10	4.51540501469079
Map4.11	4.74646947353854
Map4.12	NA
Map4.13	4.81152363329685
Rpl3	NA
Braf	NA
Braf.1	4.67882469318137
Braf.2	4.65587603221811
Braf.3	4.62458054588708
Cebpb	NA
Apex1	4.56088412183261
Nap1l1	4.62661410144682
Marcksl1	4.63036541145338
Marcksl1.1	4.88733549097118
Rxra	4.49736912092415
Kif3a	4.55692117546
Prkcd	4.7597713676835
Prkcd.1	4.58675318892008
Prkcd.2	4.52992059595403
Prkcd.3	NA
Prkcd.4	4.47186597738562
Vcam1	NA
Vcam1.1	4.63353826909292
Cdk4	4.51896074987099
Ahr	4.44573880430819
Ctnnd1	4.59122548940689
Ctnnd1.1	NA
Ctnnd1.2	NA
Ctnnd1.3	NA
Ctnnd1.4	4.56730565886705
Ctnnd1.5	4.59530486111064
Ctnnd1.6	4.55122372121525
Ctnnd1.7	4.5247294587547
Ctnnd1.8	4.5779252406353
Ctnnd1.9	4.73257636485405
Ctnnd1.10	4.66938171419004
Ctnnd1.11	4.57918944908777
Ctnnd1.12	4.51015676024084
Aimp1	NA
Aimp1.1	4.47688262111159
Prkar2b	4.95989409775649
Prkar2b.1	4.7345568245369
Prkar2b.2	4.70037614945748
Map2k1	NA
Map2k1.1	4.58965772300796
Pax4	NA
Kif4	4.62310146637634
Kif4.1	NA
Pola1	4.4693290884671
Pola2	NA
Pola2.1	4.54843273350587
Ranbp1	4.61851058163555
Ptk2	4.73321637350679
Ptk2.1	4.52112219879235
Rab6b	NA
Pdha1	4.81046575113152
Pdha1.1	4.68993343540177
Pdha1.2	NA
Fbl	4.75855767950392
Canx	5.0210113153417
Canx.1	4.69778615370512
Irs1	4.63955711219215
Irs1.1	4.61066280705911
Irs1.2	NA
Irs1.3	4.55472364392022
Irs1.4	NA
Irs1.5	4.47161051721035
Rfc1	4.66160154854405
Rfc1.1	NA
Rfc1.2	4.41767445395432
Ercc5	NA
Ercc5.1	4.67540566721426
Ptpn1	4.61655974415737
Ptpn1.1	NA
Ptpn1.2	NA
Ptpn12	4.64978576148015
Ptpn12.1	NA
Ptpn12.2	4.59910115139857
Ptpn12.3	4.55740773598667
Ptpn12.4	4.67170951094463
Ptpn12.5	4.52612235998311
Ptpn12.6	4.66424853735235
Ptpn12.7	4.73043415578287
Ptpn12.8	4.48976955226797
Ptpn12.9	4.62618174350823
Ptpn12.10	NA
Rpl12	4.65066454490591
Rpl18	4.44861046791467
Gnl1	NA
Gnl1.1	4.64998434845951
Gnl1.2	4.68043092792599
Fbln2	4.64839138814602
Lig1	4.72494862280185
Lig1.1	4.72830662039009
Lig1.2	4.70462994302661
Hsf1	NA
Hsf1.1	4.57451427048668
Hsf1.2	NA
Dnm1	4.56399357008977
Dnm2	NA
Dnm2.1	4.75534087570896
Traf2	NA
Tjp1	4.50868895496637
Tjp1.1	4.72413560349874
Tjp1.2	4.82171112624067
Tjp1.3	NA
Tjp1.4	4.61649252090005
Tjp1.5	4.7039318976343
Tjp1.6	4.6994933947113
Tjp1.7	NA
Tjp1.8	4.50348989207801
Fyn	NA
Cdkn1a	NA
Cap1	NA
Cap1.1	4.36684156208695
Chd1	NA
Chd1.1	NA
Ighmbp2	NA
Bcl6	NA
Bcl6.1	4.53781947000067
Kdm5c	4.53162705318073
Abca1	NA
Foxk1	4.61706212886918
Foxk1.1	4.69001083552996
Foxk1.2	4.61017116485619
Septin2	4.54361736492217
Stat1	4.52934298242817
Stat3	4.58207901671352
Stat5a	4.5098641173306
Eps15	4.43790018828553
Eps15.1	4.5876973437115
Eps15.2	4.5876973437115
Eps15.3	NA
Eps15.4	4.62006917079869
Hist1h1e	4.59326334506823
Hist1h1e.1	4.90251775657421
Hist1h1a	4.67259169275062
Hist1h1b	4.91318655268517
Hist1h1b.1	4.6898310884472
Hist1h1d	4.90378976620983
Dck	4.72607307693459
Itgav	4.59063596026219
Crebbp	4.46046563380426
Crebbp.1	4.57178234507787
Cfl2	4.91972580452312
Rangap1	NA
Rangap1.1	NA
Rangap1.2	NA
Rangap1.3	NA
Rangap1.4	4.53782822453532
Sipa1	4.47201221904159
Cdkn1b	4.55952146158825
Vps4b	4.42701851751721
Nf2	4.5928738511688
Adss	4.50900199560867
Adss.1	NA
Ier3	4.54432897902779
Nedd4	4.6932570998729
Nedd4.1	4.50177831294005
Yap1	4.96716071820413
Yap1.1	4.97428331743386
Yap1.2	4.53830542859546
Yap1.3	4.59444531332474
Yap1.4	NA
Yap1.5	4.78106341776454
Yap1.6	NA
Yap1.7	4.50924317415785
Yap1.8	4.6911783328359
Yap1.9	4.96436917115372
Yap1.10	4.78947098053857
Yap1.11	4.84114695641039
Yap1.12	4.85591746823652
Yap1.13	4.60491419408966
Yap1.14	4.58959521468461
Pla2g4a	4.51127096101722
Pla2g4a.1	4.6955946696485
Pla2g4a.2	NA
Pla2g4a.3	4.69091770334067
Pla2g4a.4	4.68631311903965
Pla2g4a.5	4.50935603653591
Pla2g4a.6	NA
Capza1	4.67834181662076
Capza2	4.79551140460371
Capzb	4.50487807666185
Map2k4	NA
Map2k4.1	4.35826643056591
Mapk14	4.70629261698029
Gfpt1	4.86621660542617
Rpl6	4.27610009690139
Rpl6.1	4.50329474245649
Fosl2	4.52370724946826
Fosl2.1	4.73062512661069
Crkl	4.6547736745878
Rplp1	4.6257636611277
Rplp1.1	4.71896802129597
Rpl13	4.50717475274512
Rpl13.1	4.41321953106839
Glrb	NA
Tead2	4.52206801341103
Lmna	NA
Lmna.1	NA
Lmna.2	NA
Lmna.3	4.72467245074831
Lmna.4	NA
Lmna.5	4.39166001913405
Lmna.6	4.7650652304802
Lmna.7	4.66492069809535
Lmna.8	NA
Lmna.9	4.54313836816269
Lmna.10	4.53354881817899
Lmna.11	4.48162988623794
Lmna.12	NA
Lmna.13	4.8760474974061
Lmna.14	4.86327309244777
Lmna.15	NA
Lmna.16	4.69751283763022
Lmna.17	4.371530117137
Lmna.18	4.72174764049876
Lmna.19	4.72924062709212
Lmna.20	4.62157341539669
Lmna.21	NA
Lmna.22	4.83538168775551
Lmna.23	4.65652059580344
Lmna.24	NA
Lmna.25	NA
Lmna.26	NA
Lmna.27	4.44941390612036
Hspa4l	4.5209182369703
Pcnt	4.63431576831248
Cbr1	NA
Camlg	4.55879002042359
Hnrnpa1	NA
Hnrnpa1.1	4.87287331681335
Hnrnpa1.2	NA
Cenpc	NA
Cenpc.1	4.49156589586369
Pcyt1a	4.53238357552331
Psen1	NA
Cav1	4.71628480833158
Cav1.1	4.64256582320653
Bckdha	NA
Bckdha.1	4.61964285916201
Pa2g4	4.87026966403625
Cast	4.63206764349265
Cast.1	4.50266551896157
Cast.2	4.7963650840999
Cast.3	NA
Cast.4	NA
Cast.5	NA
Cast.6	4.52086241826849
Cast.7	NA
Cast.8	NA
Cast.9	4.54328162465332
Cast.10	NA
Cast.11	4.61137477327913
Cast.12	4.73773097462654
Cast.13	4.59212964828517
Cast.14	4.41933190240882
Cast.15	4.65748535652239
Rab7a	4.75083870063356
Plcb3	4.47946115681885
Plcb3.1	4.47946115681885
Hdgf	4.81098404766168
Hdgf.1	4.57541134453358
Hdgf.2	NA
Hdgf.3	4.79088918771438
Hdgf.4	4.6591405963453
Slc1a5	4.58080666832862
Nek1	4.56718937839909
Nek1.1	4.47872550569046
Nek1.2	4.66336862243172
Nek1.3	NA
Kpna2	4.70589339266366
Usp10	4.78244692161519
Usp10.1	4.63900725463663
Pkm	4.52873108824093
Pkm.1	NA
Ube2e3	NA
Fgd1	4.37873668645097
Fgd1.1	NA
Hmga2	4.76687071511099
Hmga2.1	4.74296472971874
Hmga2.2	4.63071004126737
Map3k1	4.499393852535
Cux1	NA
Cebpz	NA
Cebpz.1	4.38106434377154
Arnt	4.50461284800354
Slc16a1	NA
Slc16a1.1	NA
Slc16a1.2	4.71888735216553
Slc16a1.3	4.76471796881473
Slc16a1.4	4.57175644188485
Slc16a1.5	4.70085738431639
Anapc1	NA
Anapc1.1	NA
Anapc1.2	4.70990496430171
Anapc1.3	4.4328079294519
Cnbp	NA
Cnbp.1	4.40627145551548
Cnbp.2	4.47351069438525
Dnajc2	4.52782514935694
Stom	NA
Stom.1	NA
Stmn1	4.5895326584168
Stmn1.1	4.77477324868311
Stmn1.2	4.69973271392222
Atxn1	NA
Atxn1.1	4.43877469089562
Msh6	4.65349650570809
Msh6.1	4.59948964590634
Lipe	4.58178714549596
Lipe.1	4.6308037721796
Rad23a	4.49394044601592
Faf1	4.51503316303411
Faf1.1	4.37837428801916
Ephb4	4.52193202934961
Ephb4.1	NA
Ephb2	NA
Slc12a2	4.45327455768096
Slc12a2.1	NA
Sh3bp1	NA
Sh3bp1.1	4.73141279178481
Sh3bp1.2	4.75549904594306
Sh3bp1.3	4.60321813252246
Kmt2a	NA
Cdh11	4.69459652342775
Cdh11.1	4.86648279674533
Golga3	4.628648352354
Rrp1	4.70531444513572
Arpp19	4.58937083230838
Ackr3	4.47767493681476
Ackr3.1	4.637227871333
Wfs1	4.66414649479808
Pdcd5	4.79399062138452
Eef1d	4.76413188915553
Eef1d.1	5.05753521026473
Eef1d.2	4.60742884842492
Eef1d.3	4.64574604974136
Snrpa1	NA
Snrpa1.1	4.52095028652198
Nadk	NA
Nadk.1	4.5784344553931
Rasa2	NA
Eef2	4.45329260922277
Strn4	NA
Strn4.1	4.55744623044686
Strn4.2	4.60560587316416
Strn4.3	4.61132298857362
Fam207a	4.75229422225508
Aaas	4.78884898640495
Tpm1	4.55044890187615
Ripk2	4.46190023196557
Ripk2.1	4.47906906430842
Ripk2.2	NA
Tbc1d10a	4.66533610273909
Tbc1d10a.1	NA
Tubgcp3	NA
Tubgcp3.1	NA
Tnks1bp1	4.58661278184328
Tnks1bp1.1	4.62336589317225
Tnks1bp1.2	4.6348516551539
Tnks1bp1.3	4.53206449300051
Tnks1bp1.4	4.61343479480049
Tnks1bp1.5	4.68222112195902
Tnks1bp1.6	NA
Tnks1bp1.7	4.67030390428465
Tnks1bp1.8	4.64416936330059
Tnks1bp1.9	4.45559363000693
Tnks1bp1.10	4.75589298157319
Tnks1bp1.11	4.7385848117494
Tnks1bp1.12	NA
Tnks1bp1.13	NA
Tnks1bp1.14	NA
Tnks1bp1.15	4.35611058093299
Tnks1bp1.16	4.44070659109341
Tnks1bp1.17	4.77823172446119
Tnks1bp1.18	NA
Tnks1bp1.19	4.61483532075286
Tnks1bp1.20	NA
Tnks1bp1.21	4.66641855560568
Tnks1bp1.22	4.55254833261775
Tnks1bp1.23	4.80344467201703
Tnks1bp1.24	4.582840976825
Tnks1bp1.25	4.68477187329565
Tnks1bp1.26	4.74512392759441
Tnks1bp1.27	4.67480832887496
Tnks1bp1.28	4.70953121650388
Tnks1bp1.29	4.43946942889396
Tnks1bp1.30	NA
Tnks1bp1.31	NA
Tnks1bp1.32	4.67639338404942
Tnks1bp1.33	NA
Tnks1bp1.34	NA
Tnks1bp1.35	4.79077362699535
Tnks1bp1.36	4.52264121034337
Tnks1bp1.37	4.54857836642352
Tnks1bp1.38	4.53619694569064
Bcl2l13	4.63670499135212
Bcl2l13.1	4.6591405963453
Pcif1	4.48120041630794
Pcif1.1	4.67262647848902
Scarf2	4.42854935203751
Scarf2.1	4.46774400976733
Scarf2.2	4.53003479483283
Wdhd1	4.78902888988075
Hps5	4.61199360185447
Hps5.1	NA
Anks1a	NA
Anks1a.1	NA
Anks1a.2	4.68781793724517
Mkl2	4.45188397754368
Mkl2.1	4.54810628287861
Mkl2.2	4.72131479691678
Sash1	4.47457546963988
Sash1.1	4.47132696968032
Sash1.2	NA
Sash1.3	4.56892335704155
Sash1.4	4.75107146813106
Sash1.5	4.65577149688656
Sash1.6	4.74720121147585
Sash1.7	4.6896597160334
Sash1.8	4.62931291324362
Kdm2a	4.62851348533747
Kdm2a.1	4.54039834141851
Espl1	4.46922357955282
Espl1.1	4.51760528589816
Pcbp1	4.4855069162229
Pcbp1.1	4.59273859085132
Pcbp1.2	4.61210417110988
Pcbp1.3	4.69567466330094
Pcbp1.4	4.525447337965
Ppfia3	4.62548371534561
Actb	NA
Actb.1	4.61523481718296
Actb.2	4.41965830812506
Dnajc5	4.92615236349121
Psme3	4.43531282703577
Lpar1	NA
Hnrnpk	4.81925953302814
Hnrnpk.1	4.52323022224619
Hnrnpk.2	4.45316358937066
Hnrnpk.3	4.69356700862404
Hnrnpk.4	4.96681942381816
Ywhag	4.51308426563966
Rras2	4.72985828326054
Rps7	4.4299712093408
Ppp1ca	NA
Ppp1ca.1	NA
Rps8	4.61817104315906
Rps8.1	4.61817104315906
Ywhae	4.63335705980768
Rps14	4.35295100414027
Rps18	NA
Rps11	4.54178693158718
Snrpd3	NA
Abi2	4.53528066190613
Rpl23a	4.77088055702703
Hist1h4a	4.79115315701495
Rps26	4.37306722914664
Rpl31	4.60023366556149
Ybx1	4.56161209130216
Ybx1.1	4.77050078387057
Ybx1.2	NA
Ybx1.3	NA
Ybx1.4	4.61839391366215
Ybx1.5	4.60478465224961
Tra2b	4.61491537936807
Tra2b.1	4.51582945967072
Prrx1	4.62922696131713
Prrx1.1	NA
Prrx1.2	NA
Hspa8	NA
Vamp3	4.62814303158727
Dnaja1	4.54367364520178
Hspd1	NA
Gnas	4.39522655794636
Ywhaz	4.54109549950213
Crnkl1	NA
Sumo1	4.64018641315113
Rps17	4.72859768016617
Rps17.1	4.63650765332661
Rps10	4.63045954984117
Ppp3ca	NA
Csnk2b	NA
Csnk2b.1	4.5889779845127
Prkacb	4.58966292987299
Npr3	4.63398048837475
Pip5k1a	NA
Kifap3	4.59045053210686
Tead3	NA
Tead3.1	NA
Tead3.2	4.64761290483316
Itpr3	4.81813278859117
Itpr3.1	4.68944826695258
Itpr3.2	4.55366723735705
Itpr3.3	4.71412579711086
Nfic	NA
Nfic.1	4.74597988021652
Nfic.2	NA
Nfic.3	4.57051658108159
Nfix	4.40853231618443
Nfix.1	4.65290664803941
Nfix.2	NA
Nfix.3	NA
Nfix.4	4.59455815823953
Nfix.5	4.53057700342861
Pkn1	4.5474842356958
Pkn1.1	4.5474842356958
Pkn1.2	4.69929338391794
Hdac2	4.54838985207316
Hdac2.1	4.82284387226934
Aup1	NA
Pebp1	4.72781838903628
Pebp1.1	4.52354508356332
Pebp1.2	NA
Stim1	4.58177567836209
Stim1.1	4.57972619164418
Stim1.2	4.53101777583947
Tank	NA
Ufd1l	4.7316205935433
Rad50	4.48817868815767
Usp9x	4.66295497521368
Usp9x.1	4.67802674072614
Tp53bp1	NA
Tp53bp1.1	NA
Tp53bp1.2	4.7088931555571
Tp53bp1.3	4.42798386814992
Tp53bp1.4	4.6500063826608
Tp53bp1.5	NA
Tp53bp1.6	4.59619866692556
Tp53bp1.7	4.53870682216613
Tp53bp1.8	4.62260112845757
Tp53bp1.9	NA
Tp53bp1.10	4.5782850136525
Tp53bp1.11	NA
Tp53bp1.12	4.60780020690392
Tp53bp1.13	4.62207673149392
Tp53bp1.14	4.71209733707936
Tp53bp1.15	4.50986141551949
Tp53bp1.16	4.79250227956473
Tp53bp1.17	4.68405418319864
Tp53bp1.18	4.72675781980566
Tp53bp1.19	NA
Tp53bp1.20	4.77747687908909
Tp53bp1.21	NA
Tp53bp1.22	NA
Tp53bp1.23	4.66479726212853
Evl	4.48765468417011
Evl.1	4.54860404009102
Slc9a3r1	4.43621892269864
Slc9a3r1.1	4.67240284430794
Slc9a3r1.2	4.56827061181292
Slc9a3r1.3	4.56174376675408
Slc9a3r1.4	NA
Slc9a3r1.5	NA
Slc9a3r1.6	4.70632088422493
Stx4	4.62983616437513
Stx4.1	4.75719889584419
Pde7b	4.48486926859011
Erf	4.57654967082993
Vasp	4.57137342230984
Vasp.1	4.53912164123782
Naca	4.67971636233726
Irf3	4.59025434368685
Casp3	4.67176135707427
Ctps1	4.77007425427421
Cct2	4.59374512888288
Cct2.1	NA
Cct2.2	4.42631467855564
Cct2.3	NA
Cct2.4	4.51135995347741
Cct2.5	NA
Cct3	4.60112027310387
Irx2	4.48775066793957
Irx1	4.53076014415872
Irx1.1	4.59812638287711
Irx1.2	4.57070047139479
Irx1.3	4.54192880077212
Irs2	NA
Irs2.1	NA
Irs2.2	NA
Irs2.3	4.50623862272338
Irs2.4	4.66146638123959
Irs2.5	NA
Irs2.6	NA
Irs2.7	4.63034657037658
Irs2.8	4.54732799995691
Renbp	4.61672755598575
Stim2	4.49213828443463
Stim2.1	4.61700646366432
Stim2.2	4.50378759024627
Wnk1	4.68479062829216
Wnk1.1	4.67753538051397
Wnk1.2	NA
Cbx1	4.50770000299782
Ap2m1	NA
Srsf3	4.54861259623201
Mcm2	4.74035313003567
Mcm2.1	4.83045249939791
Mcm2.2	4.61804288591635
Mcm2.3	4.82846887258622
Mcm2.4	4.70607082358977
Mcm2.5	NA
Mcm2.6	4.85017227837065
Mcm2.7	4.64719284433181
Mcm6	NA
Mcm6.1	4.5556489522534
Mcm6.2	4.62498807136665
Mcm6.3	4.71211587745616
Csrp1	4.7707919570857
Kif20a	NA
Rps3a	4.66631138467033
Rps3a.1	4.53033184436954
Rps3a.2	4.53033184436954
Etv6	NA
Psme2	NA
G3bp2	4.67350554724128
G3bp2.1	NA
Lig3	4.59925399641575
Arhgap5	4.5257888826328
Arhgap5.1	4.70249637401234
Arhgap5.2	4.65805279608182
Lyst	NA
Lyst.1	4.56472309636501
Lyst.2	4.30636200783705
Mprip	4.70922475977494
Mprip.1	4.79642025514442
Mprip.2	4.65698096035424
Mprip.3	NA
Mprip.4	NA
Mprip.5	4.69360461439573
Mprip.6	4.60190328380246
Mprip.7	NA
Mprip.8	4.70371646864928
Cacna1a	4.68232931565634
Cacna1a.1	NA
Cacna1a.2	4.26403614129232
Cacna1a.3	4.54400330685055
Dok1	NA
Dok1.1	4.67479231261598
Pam	4.45983541879104
Pam.1	4.45983541879104
Tarbp2	NA
Smarcc1	NA
Smarcc1.1	NA
Smarcc1.2	4.78900977269888
Bmx	NA
Mllt11	NA
Xrn1	4.45675694494634
Smn1	4.61200545583897
Smn1.1	4.74200712953865
Smn1.2	4.66242853824967
Smn1.3	4.58717833603711
Map4k4	4.65268696115165
Map4k4.1	4.5067303792292
Map4k4.2	NA
Map4k4.3	4.51119517831124
Map4k4.4	NA
Hn1	4.54100281548508
Hn1.1	4.54949769625374
Hn1.2	NA
Hn1.3	NA
G3bp1	4.92107920933068
G3bp1.1	4.93645137132835
Nfib	NA
Nfib.1	4.60523284482584
Casp7	4.54584674855184
Rbbp6	4.55971642991649
Rbbp6.1	4.64755483760449
Rbbp6.2	NA
Rbbp6.3	4.77364575446761
Rbbp6.4	4.44136894151099
Rbbp6.5	4.77224016802266
Dab2	NA
Dab2.1	NA
Dab2.2	4.48952721344524
Shc1	4.59228609287985
Shc1.1	4.59225583673206
Gnpat	4.43191911859992
Arvcf	4.48516801597675
Rplp2	4.68832099501323
Rplp2.1	4.67136793989264
Rplp2.2	4.61339597181783
Cebpd	4.69409180753812
Il6st	4.64429582527564
Il6st.1	4.43973982896801
Hnrnpul2	4.71085792141753
Hmgcr	NA
Egfr	4.5762067553227
Top2a	4.66074860850998
Top2a.1	NA
Top2a.2	4.50930574269829
Top2a.3	4.76020567846436
Adcy6	4.50858206901704
Adcy6.1	4.65205279886397
Nme2	4.55763075660043
Vcp	4.65452683649163
Vcp.1	4.71229341549234
Uba1	4.60466788664963
Uba1.1	4.68933643241412
Uba1.2	4.50850662076706
Uba1.3	4.55442887615275
Ctnnb1	4.44712815410122
Ctnnb1.1	4.44100584472799
Ctnnb1.2	4.62650211182597
Ctnnb1.3	4.68015751904948
Nfia	4.5380186538615
Nfia.1	4.66307308914003
Nucb1	4.7076619490231
Nucb1.1	NA
Nucb1.2	NA
Nucb1.3	4.62109865843173
Epha2	4.50554257112037
Enah	NA
Enah.1	4.63238967305985
Runx1	4.44139250681254
Eif2ak2	4.56119373669098
Eif2ak2.1	4.36093990316359
Eif2ak2.2	4.54062258755076
Eif2ak2.3	4.43763033749758
Nf1	NA
Nf1.1	4.56919771761475
Nf1.2	4.68448842725894
Smarcad1	4.50520240824994
Smarcad1.1	4.58604328626573
Smarcad1.2	4.63366788133088
Cdk16	4.45352951892379
Cdk16.1	4.59628990868902
Cdk16.2	4.6266108098821
Cdk16.3	NA
Top1	NA
Top1.1	4.65687565302078
Top1.2	4.58150573793912
Top1.3	4.58854101665449
Relb	NA
Cdk18	4.65398429066681
Cdk18.1	4.4948405537946
Mark2	NA
Mark2.1	4.64921169724914
Mark2.2	NA
Mark2.3	4.60456828632031
Fmn1	4.49828858712473
Spindoc	4.57741889777923
Spindoc.1	NA
Spindoc.2	NA
Larp7	4.64457175430763
Eif5b	4.55500152312194
Eif5b.1	4.57005505592232
Eif5b.2	4.59821548400634
Eif5b.3	4.58687719438297
Eif5b.4	4.51194078125683
Eif5b.5	4.80820783659589
Eif5b.6	4.92869966194628
Eif5b.7	4.44962909140331
Ptpn2	NA
Igf2r	4.78379606788719
Igf2r.1	4.84487965518196
Map3k8	4.55775354728634
Cbfb	4.61942344539336
Tle3	4.5702993262142
Tle3.1	4.451363786964
Eps8	NA
Eps8.1	4.5465073389441
Eps8.2	4.51585339826275
Tfdp1	4.52864656601676
Tfdp1.1	NA
Mitf	NA
Ssrp1	4.50482796081737
Dlk1	NA
Chd8	4.47522591200145
Trio	4.44747834046722
Trio.1	NA
Trio.2	4.45426200249452
Zc3h18	4.53611261281933
Zc3h18.1	4.4785919655482
Zc3h18.2	4.79554281775289
Zc3h18.3	4.87922749116084
Zc3h18.4	NA
Zc3h18.5	4.42519044639037
Zc3h18.6	4.56337949626322
Dact3	4.65648004357822
Dact3.1	4.47580962122858
Dact3.2	4.6601854901199
Dact3.3	4.51288495985593
Rbm15	4.71273597744449
Rbm15.1	4.63273783091965
Rbm15.2	NA
Rbm15.3	4.70034939523205
Rbm15.4	4.77556137418396
Ppp4r2	4.55231946813122
Ppp4r2.1	4.54109362810727
Tanc1	4.47005560119576
Tanc1.1	4.62599951709683
Kiaa1468	4.73297588206488
Fam83h	NA
Fam83h.1	4.46118819315124
Fam83h.2	4.70034174943398
Fam83h.3	4.39948574250473
Fam83h.4	4.46439491316425
Fam83h.5	4.56951111219259
Fam83h.6	4.38330208544587
Fam83h.7	4.34060791681512
Traf3ip1	4.72143431958242
Cdk12	4.54539455835663
Cdk12.1	4.53176615130422
Medag	NA
Nsun2	4.75709194744352
Nsun2.1	4.7506051923553
Specc1l	NA
Specc1l.1	NA
Specc1l.2	4.52922031000227
Specc1l.3	4.44989466772592
Gsk3a	4.85176332464834
Psd3	4.53964397461747
Fat4	4.6505211954359
Helq	NA
Osbp	4.65295616951203
Osbp.1	NA
Stk11ip	4.65298209682791
Stk11ip.1	4.46730252675518
Patl1	NA
Hs1bp3	NA
Hs1bp3.1	4.47581561869845
Stt3b	4.55586103489422
Stt3b.1	4.62435737793895
1700017B05Rik	NA
1700017B05Rik.1	4.55993335673168
1700017B05Rik.2	4.55993335673168
Gpatch4	4.62910583423633
Gpatch4.1	4.70642091240939
Myl12b	4.6066429605056
Aarsd1	4.62433028477759
Aarsd1.1	4.49343051405235
Gmps	4.68399420285566
Gmps.1	NA
Usp39	4.53443233862992
Usp39.1	NA
Llgl2	4.54876645751837
Pdlim7	4.52036198473145
Cenpt	4.58901473044987
Smarca4	4.66579129413908
Smarca4.1	4.57085121839198
Smarca4.2	4.6038763651333
Smarca4.3	4.51755960792561
Cwc27	4.48714332012484
Prrc2c	4.10512537083257
Prrc2c.1	4.58069054363221
Prrc2c.2	4.56391527884863
Prrc2c.3	4.47388340339926
Prrc2c.4	NA
Prrc2c.5	NA
Trappc10	NA
Ccdc102a	NA
Ccdc102a.1	NA
Ccdc102a.2	4.45333127879289
Micall2	NA
Micall2.1	4.70141478223721
Micall2.2	4.48021730549199
Micall2.3	4.50299826201727
Micall2.4	4.51590755036383
Micall2.5	4.47584759829069
Micall2.6	NA
Micall2.7	4.68524559058616
BC005624	4.77122408542975
Map9	NA
Alkbh5	4.64180056828561
Yeats2	NA
Yeats2.1	4.54113759489194
Yeats2.2	NA
Yeats2.3	4.62225770766056
Yeats2.4	4.55754623285966
Ccdc136	4.47109103564842
Hexim2	4.47584759829069
Pbxip1	4.69419274233491
Pbxip1.1	NA
Wdr70	4.60010097801404
Srsf6	4.69649682261192
Srsf6.1	4.77764281827762
Trmt1	4.57117146013203
Trmt1.1	4.62432689748495
Fam131b	4.54711052176489
Mphosph8	4.73802438976939
Nol9	4.38800372100099
Nol9.1	4.65007978530273
Esyt2	4.55397272727853
Esyt2.1	NA
Esyt2.2	NA
Esyt2.3	NA
Tbc1d2b	4.62909307327167
Trappc9	4.42975030137951
Khsrp	4.48663247304311
Khsrp.1	4.77721598717688
Znf746	4.38368463618953
Crtc2	NA
Crtc2.1	4.49502844412898
Crtc2.2	4.41994249035995
Crtc2.3	NA
Tfpt	4.52703328597596
Tfpt.1	4.64064822407371
Dennd1b	4.43763955028304
Mast3	4.55519944310556
Mast3.1	4.44728549388078
Zmym5	4.45804468426717
Fam160a2	4.65338170305617
Otud5	4.4604822832908
1110038F14Rik	NA
Esyt1	4.4359627538092
Lbr	4.61699161307468
Lbr.1	4.75777254921283
Foxk2	4.74232771257047
Foxk2.1	NA
Foxk2.2	4.50353497583143
Foxk2.3	4.48338018414409
Ttll12	4.83911685379096
Mex3d	4.57928998656238
5031439G07Rik	4.69981488609247
5031439G07Rik.1	4.48523446517264
Frmd8	NA
Frmd8.1	4.64307278578409
Trmt10c	4.4618651167384
Eif3j1	4.83846459161239
Eif3j1.1	NA
Fam195b	NA
Fam195b.1	4.67162055087061
Rreb1	NA
Dip2b	4.54892003670351
Tnrc6c	NA
Dab2ip	4.51013387025393
Snx27	4.35232790430656
Agap2	NA
Zswim8	NA
Zswim8.1	4.52383698963577
Zswim8.2	NA
Zswim8.3	NA
Ccser2	NA
Aak1	4.74999195031091
Aak1.1	4.59674935841467
Aak1.2	NA
Slc2a13	4.77568575913572
Mtcl1	4.5158987372402
Mtcl1.1	NA
Mtcl1.2	4.52272958970755
Mtcl1.3	NA
Mtcl1.4	4.43247361674239
D2Wsu81e	NA
Babam1	4.66080192549446
Dtx3l	4.80214009596648
Edc4	4.40728887631013
Edc4.1	4.73326487148051
Edc4.2	4.52038229747535
Edc4.3	4.78665017386955
Edc4.4	4.81495622133598
Edc4.5	4.60543457994711
Edc4.6	4.58359030681415
Rmdn3	4.46620579180664
Rmdn3.1	4.68472496571196
Tax1bp1	4.48610617563616
Arglu1	4.47618467365155
Arglu1.1	4.89172096006636
Fhdc1	NA
Lsg1	NA
Lsg1.1	4.64843635410006
Ppp1r7	4.43795222547334
Ppp1r7.1	4.58321931576633
Smcr8	4.52086479427662
Smcr8.1	NA
Smcr8.2	4.52804926663645
Cobll1	4.42359060939336
Cobll1.1	4.7290773675755
Cobll1.2	4.56598972661687
Cobll1.3	4.59336789103789
Cobll1.4	4.59506159441604
Cobll1.5	4.39157873147633
Cobll1.6	4.63625445666871
Cobll1.7	4.58749976060589
Cobll1.8	4.6385045547069
Cobll1.9	NA
Cobll1.10	4.54920086919305
Cobll1.11	4.68198644795402
Cobll1.12	4.62805580476345
Cobll1.13	4.46970273631427
Lrch2	4.57423820402966
Naf1	4.67026805727688
Ppp1r12c	4.54744954179546
Ppp1r12c.1	4.54056799433544
Ppp1r12c.2	NA
Hdgfrp2	4.57895240365048
Hdgfrp2.1	NA
Hdgfrp2.2	4.55808265284907
Hdgfrp2.3	4.47545705111598
Hdgfrp2.4	NA
Hdgfrp2.5	4.54454479580491
Eml4	4.6604257952594
Eml4.1	4.60008265921327
Zc3hav1	4.6965664989345
Zc3hav1.1	NA
Zc3hav1.2	NA
Zc3hav1.3	4.58904621380082
Zc3hav1.4	4.55783786097723
Zc3hav1.5	NA
Arhgef40	4.65475294250723
Arhgef40.1	4.68058130192974
Arhgef40.2	4.56463843263384
Sec31a	NA
Sec31a.1	4.67549213651894
Fam188b	4.6083519884113
Fam188b.1	4.64764318374009
Fcho2	NA
Fcho2.1	4.55815900294496
Fcho2.2	4.71197179679727
Fcho2.3	NA
Fcho2.4	4.72219992284928
Fcho2.5	NA
Fcho2.6	4.58064986112176
Fcho2.7	4.49573460166358
Brd9	NA
Brd9.1	NA
P2rx3	4.62976026895886
Tgfbrap1	NA
Slmap	4.44852618968262
Znf48	NA
Znf48.1	4.39312614218171
Sfswap	4.54498013362033
Sfswap.1	NA
Sfswap.2	NA
Sorbs2	4.46219698469779
Sorbs2.1	NA
Sorbs2.2	4.67883989266012
Sorbs2.3	NA
Sorbs2.4	4.6057682656764
Lgr6	4.67475848958821
Fam91a1	4.56676390694735
Fam91a1.1	4.31177774258514
Fam91a1.2	NA
Vps51	NA
Vps51.1	NA
Kdm5a	4.30370555950367
Rgl3	4.55372359587018
Rgl3.1	NA
Rgl3.2	NA
Ncbp1	4.65333714236928
Ncbp1.1	NA
Rnpc3	NA
Rnpc3.1	4.5019843188333
Rnpc3.2	4.56681205370903
Lrrfip1	4.584093509829
Lrrfip1.1	4.54015457474222
Lrrfip1.2	4.76956008386275
Lrrfip1.3	NA
Tmem237	NA
Esf1	4.51078853375607
Esf1.1	4.73055271773416
Mthfd1l	4.61063066011036
Srbd1	NA
Bahd1	4.46972201993967
Bahd1.1	4.49286331281101
Ubn1	NA
Abl2	4.70674128649286
Abl2.1	NA
Abl2.2	NA
Oxr1	NA
Oxr1.1	NA
Oxr1.2	4.69646598386196
Arap1	4.65351991413233
Arap1.1	4.5420898520176
Herc2	NA
Herc2.1	NA
Srek1ip1	NA
Pds5b	4.81837323493256
Pds5b.1	4.45360406663729
Pds5b.2	4.55164559423907
Pds5b.3	4.55885058935537
Pds5b.4	4.60287372137953
Pds5b.5	4.55031487312101
Pds5b.6	4.57098861699165
Cdv3	4.52378305092317
Plekhg3	4.58342750256395
Plekhg3.1	4.60632560041352
Plekhg3.2	4.38222926665593
Gzf1	4.46874397243605
Gzf1.1	4.59771242265372
Rc3h1	4.46793660336991
Rc3h1.1	4.54440187919599
Rc3h1.2	4.53251418722024
Phactr4	4.64204745121491
Phactr4.1	NA
Phactr4.2	4.62272218719355
Phactr4.3	4.48934073409432
Phactr4.4	4.68666618787463
Phactr4.5	NA
Ankrd28	4.62966529761288
Ccnl1	4.76446046054092
Ccnl1.1	4.53246341772394
Srrm1	4.76335030684914
Srrm1.1	4.89515226381667
Srrm1.2	4.82313484105671
Srrm1.3	4.92236165612318
Srrm1.4	4.80299362387648
Srrm1.5	NA
Srrm1.6	4.52889663772258
Srrm1.7	4.75919016055184
Srrm1.8	4.54480394141042
Srrm1.9	4.78968342968686
Srrm1.10	NA
Srrm1.11	4.5129279865803
Srrm1.12	4.84073027852692
Srrm1.13	4.5342173982848
Srrm1.14	NA
Lrig2	NA
Prune2	NA
Prune2.1	4.63048776960886
Prune2.2	NA
Prune2.3	4.72131672621766
Prune2.4	NA
Ddx46	4.73954223605608
Thrap3	4.49713772098574
Thrap3.1	4.90080962653508
Thrap3.2	4.79545901855698
Thrap3.3	4.6037363913486
Thrap3.4	4.59500797787481
Thrap3.5	4.58913535070914
Thrap3.6	4.91384754818609
Thrap3.7	4.57572672873326
Thrap3.8	4.61735096600009
Gpkow	4.60618556545625
Gpkow.1	NA
Gpkow.2	4.46024890569956
Znf608	4.50187174340765
Znf608.1	4.57085776637003
Znf608.2	4.52092298581195
Znf608.3	NA
Znf608.4	NA
Spag9	4.57014096295798
Zcchc6	4.55396470237503
Rnf20	4.60441214314717
Rnf20.1	4.64957190262224
Fam208b	NA
Kiaa1551	4.45669243810277
Kiaa1551.1	4.53644251903561
Jcad	NA
Jcad.1	NA
Znf652	4.49654073987468
Iqsec2	4.57780496543055
Ehmt1	NA
Prkaa1	NA
Prkaa1.1	NA
Cfap52	4.53750467664543
Nufip2	4.7796048432922
Nufip2.1	4.4131190077174
Nufip2.2	4.76950996956634
Nufip2.3	4.71710051162528
Taok1	4.55201607552787
Arhgap1	NA
Vps13a	NA
Tsr3	4.51322986953376
Slc38a10	NA
Ppp1r13l	4.47264659528429
Wdr81	NA
Wdr81.1	4.58129260466238
Rnmtl1	4.55194211050826
Mdc1	4.5223510077891
Mdc1.1	4.65514132979834
Mdc1.2	4.86139564285915
Mocs1	4.47390383621853
Lrrk2	4.70642444039738
Lrrk2.1	4.36847606057132
Lrrk2.2	4.41468263841071
Igf2bp2	4.77449302040964
Igf2bp2.1	4.79839857330724
Igf2bp2.2	4.80360684768569
Ccdc88a	4.57618220657717
Ccdc88a.1	4.46760148292741
Ccdc88a.2	4.40376220915982
Ccdc88a.3	NA
Ccdc85a	4.54726716290073
Sap30l	4.40937017820597
Sap30l.1	4.40937017820597
[truncated: 5,755 more rows]
