# Supplementary material for: Phosphoproteomic mapping reveals distinct signaling actions and activation of muscle protein synthesis by Isthmin-1
Source: eLife. 2022 Sep 28;11:e80014. doi: 10.7554/eLife.80014 (PMC9592085; doi:10.7554/eLife.80014)
Supplement: Source data 2. [file elife-80014-data2.zip › Source data 2/qqplot.tsv]

x
Tbc1d25	24.3567417331633
Fam65c	22.3973757567999
Cul4b	NA
Cul4b.1	NA
Arfgef2	24.9510833915138
Arfgef2.1	23.6694696690706
Arfgef2.2	24.3114002117641
Arfgef2.3	25.9858956994786
Fam171a2	23.8230870314319
Fam171a2.1	24.0170797928361
Gpatch8	NA
Gpatch8.1	21.7430802490454
Gpatch8.2	NA
Gpatch8.3	NA
Gpatch8.4	NA
Cdc27	21.3601767229786
Cdr2l	26.4044148837357
Zmym4	25.9889498559188
Kiaa1522	NA
Kiaa1522.1	NA
Kiaa1522.2	24.2708363850818
Kiaa1522.3	22.4137495730687
Kiaa1522.4	23.9152886318215
Kiaa1522.5	NA
Kiaa1522.6	23.275876850226
Tmem201	23.7818463309589
Osbpl9	21.8945921137146
Szt2	NA
Szt2.1	23.6569556508118
Kiaa1109	NA
Sh3pxd2b	22.3909249828404
Sh3pxd2b.1	22.3909249828404
Sh3pxd2b.2	23.6014377195045
Sh3pxd2b.3	NA
Sh3pxd2b.4	26.0454498192086
Sh3pxd2b.5	NA
Ddi2	NA
Dock11	NA
Dock11.1	NA
Bclaf3	NA
Bclaf3.1	25.346387418089
Med12	26.8918208864417
Camsap1	23.3849793017385
Camsap1.1	23.262584939152
Camsap1.2	24.4047960861123
Camsap1.3	21.8924190525403
Camsap1.4	23.2239863516668
Tprn	23.9087550732056
Kiaa1429	26.0885394589705
Kiaa1429.1	24.6106000151201
Man1b1	21.9486421138048
Pnpla7	23.6266141901088
Pnpla7.1	23.597926185085
Map7d1	24.2491539878238
Map7d1.1	24.6960467579428
Pnisr	21.8486228513732
Pnisr.1	NA
Pnisr.2	NA
Murc	20.9194856788613
Ubr4	24.2199903125982
Ubr4.1	24.2199903125982
Ubr4.2	26.5998646402518
Ubr4.3	27.5146436734131
Ubr4.4	24.2473001201927
Tpx2	27.1971639535424
Tpx2.1	25.1645878690632
Fmnl2	25.0288635947759
Ppig	25.9526011692554
Catsper2	25.995338013682
Rabgap1	23.3557383186178
Rabgap1.1	22.7657266655956
Mga	22.7945543869439
Arid1a	25.3612841938136
Arid1a.1	22.9941593712894
Arid1a.2	NA
Arid1a.3	24.341037402786
Arhgef25	21.5742620921168
Uhrf1bp1l	NA
Rsrc2	23.9049382879794
Chd6	20.9119377843509
Phrf1	25.150563641725
Phrf1.1	NA
Dennd4c	26.9788837456992
Dennd4c.1	NA
Dennd4c.2	NA
Dennd4c.3	22.8378838216939
Dennd4c.4	NA
Dennd4c.5	23.3070166025311
Arhgap31	23.8394843995212
Arhgap31.1	23.8394843995212
Arhgap31.2	23.6102394465238
Arhgap31.3	21.5366563573231
Dpy19l1	28.869177330655
Dpy19l1.1	28.869177330655
Dpy19l1.2	25.1205812301096
Thada	25.171936077008
Kif16b	25.7819797297922
Uprt	22.6378136219496
Zfp462	23.509690264398
Akirin2	23.533845442899
Akirin2.1	23.8552918408321
Nfx1	26.7458621827542
Usp24	24.9985559563494
Usp24.1	25.8962887755196
Thoc2	22.6311233574212
Dlgap4	21.7657482500635
Dlgap4.1	21.7657482500635
Dlgap4.2	24.8680153484527
Dlgap4.3	NA
Dlgap4.4	21.4116267663271
Dlgap4.5	NA
Dlgap4.6	24.092847300454
Cad	25.7147829551579
Cad.1	NA
Cad.2	23.7986109394357
Cad.3	NA
Cad.4	23.9393140033087
Ythdc2	23.9239220318426
Brpf1	22.0627350074181
Brpf1.1	19.0646241471059
Otud4	24.3018309214537
Otud4.1	25.3827996319393
Otud7b	27.1515345067477
Zcchc24	24.3900290902167
Zcchc24.1	26.7620471943462
Zcchc24.2	21.6602801290234
Ep300	NA
Ep300.1	23.3379194719488
Zcchc11	22.7942369878973
Plxnb2	21.7279156551776
Plxnb2.1	21.8202216152593
Dock5	19.7963812472102
Dock5.1	25.1335191555889
Dock5.2	21.7796247621547
Dock5.3	25.0693869173289
Dock5.4	NA
Rbm25	22.7071153478073
Rbm25.1	23.8098545499615
Rbm25.2	27.6760882078433
Rbm25.3	24.4230447810495
Pdzd8	22.8630201130971
Pdzd8.1	21.8905594758044
Osbpl8	22.9489843315723
Cttnbp2	NA
Mfap1a	24.5494136786863
Mfap1a.1	NA
Mndal	23.8945131506298
Mndal.1	23.8400995338573
Zbed6	25.6303234155981
Zbed6.1	23.9877706072602
Samd1	24.5849565472825
Safb	24.1458031556559
Safb.1	NA
Safb.2	25.3987543208715
Safb.3	28.2987855013924
Safb.4	25.9965570792759
Ccdc6	26.2318555349544
Sepn1	NA
Soga1	24.7765537969427
Piezo1	23.4851237567812
Piezo1.1	21.5004846224211
Piezo1.2	26.3022960158956
Mki67	NA
Mki67.1	23.5698927915544
Mki67.2	20.0987196702809
Mki67.3	NA
Setd1a	25.7172405082802
Setd1a.1	26.6516946693843
Setd1a.2	22.6751117255854
Parp4	23.992481829445
Prr12	22.4255744462481
Prr12.1	23.1287187826624
Prr12.2	21.4246998205524
Prr12.3	NA
Prr12.4	23.082919965564
Prr12.5	25.547939700689
Chd2	21.7744849709241
Irf2bp2	26.0803406466647
Irf2bp2.1	NA
Irf2bp2.2	NA
Irf2bp2.3	24.8615161437936
Irf2bp2.4	25.3792065426892
Irf2bp2.5	29.3493971075915
Irf2bp2.6	NA
Irf2bp2.7	NA
Irf2bp2.8	24.7502323338911
Ice1	22.8193484012464
Ice1.1	24.3583886863607
Ice1.2	24.3583886863607
Ice1.3	24.1323896151127
Cep350	21.3314154273754
Cep350.1	24.298403205783
Akap13	NA
Akap13.1	26.2546821152927
Akap13.2	23.228112352008
Akap13.3	24.0424239941903
Akap13.4	NA
Akap13.5	23.9412265044715
Akap13.6	NA
Akap13.7	21.9261061327886
Akap13.8	21.500432739047
Pi4ka	21.5820789319281
Ankrd11	23.8665065161302
Ankrd11.1	NA
Nolc1	27.6932833128507
Nolc1.1	28.3232365864922
Setd2	25.6046089105673
Kif23	23.3808985229937
Kif23.1	25.8316183592853
Kif23.2	26.1330799949281
Ythdc1	26.0977426004052
Ythdc1.1	NA
Ccdc85c	22.3857940741763
Bod1l	21.7370599475752
Bod1l.1	24.700739556484
Bod1l.2	NA
Bod1l.3	27.0954258445558
Bod1l.4	NA
Bod1l.5	21.4604517574122
Bod1l.6	22.3903931136949
Bod1l.7	NA
Bod1l.8	20.2195018483025
Zc3h13	24.7113129184718
Zc3h13.1	25.283404681666
Zc3h13.2	25.283404681666
Zc3h13.3	24.8978160366204
Zc3h13.4	25.4836153817119
Zc3h13.5	19.9647746243629
Zc3h13.6	23.9046442704434
Zc3h13.7	20.5513056887297
Zc3h13.8	22.7984421439469
Zc3h13.9	26.7410671233634
Zc3h13.10	24.6811324008161
Zc3h13.11	27.8157434024483
Zc3h13.12	NA
Arhgef5	24.1842620272148
Arhgef5.1	23.6949703523334
Arhgef5.2	23.8013511017806
Arhgef5.3	24.4839434235153
Arid2	21.9785997638997
Numa1	NA
Numa1.1	24.4451146326438
Numa1.2	NA
Numa1.3	23.4740695766912
Numa1.4	25.9364404894636
Numa1.5	21.4924203474222
Numa1.6	26.8050840927263
Numa1.7	22.6862616534911
Numa1.8	NA
Numa1.9	22.9200870321608
Numa1.10	27.5986079701468
Numa1.11	26.8309738098215
Dnajc21	23.8056615802415
Dlg5	22.9667438253454
Sec16a	NA
Sec16a.1	28.3586391449327
Sec16a.2	24.7059234373841
Sec16a.3	19.6653797986704
Sec16a.4	24.2467589597606
Tpr	NA
Tpr.1	NA
Tpr.2	26.4841402127998
Tpr.3	26.8287801851696
Farp1	26.8958943810282
Farp1.1	27.7575770779725
Farp1.2	27.9809188638825
Farp1.3	NA
Farp1.4	24.7493593620524
Gltscr1	25.7581196485095
Sipa1l3	24.2059799963512
Sipa1l3.1	NA
Sipa1l3.2	24.0452720050664
Arfgef1	25.6795293425479
Atp2b1	28.0990173736271
Atp2b1.1	25.1646287960016
Atp2b1.2	23.8171630511074
Atp2b1.3	23.8171630511074
Trip12	22.5869980078334
Trip12.1	23.7612084102704
Trip12.2	24.1050971968612
Trip12.3	23.6044580594279
S1pr1	21.5031799899326
Bin1	23.6173141402849
Bin1.1	25.7244771000368
Bin1.2	26.3037275654193
Bin1.3	NA
Bin1.4	28.0643942818241
Bin1.5	25.1358590907122
Sec22b	26.9575465700443
Dpysl2	NA
Dpysl2.1	22.3963723367156
Emd	21.0188195519145
Gtpbp1	NA
Gtpbp1.1	NA
Gtpbp1.2	24.1100361883672
Map3k4	23.8737345629066
Map3k4.1	24.7387323315078
Map3k4.2	23.8210112108711
Metap2	26.2132396031311
Metap2.1	25.0593843086323
Akap1	NA
Akap1.1	26.1523189840659
Akap1.2	23.7043477053993
Akap1.3	24.8331126059657
Akap1.4	NA
Casp12	24.0183485742843
Casp12.1	25.0632531868795
Casp12.2	23.1804133720032
Casp6	21.4756803317247
Ampd3	25.6418646832693
Nfil3	23.8465426585619
Ube3a	23.3898890567256
Tcof1	NA
Tcof1.1	25.7855236184754
Tcof1.2	26.4431421137439
Tcof1.3	28.868329489998
Tcof1.4	29.575129132006
Tcof1.5	NA
Tcof1.6	22.0296098171405
Eef2k	24.1384036374242
Eef2k.1	NA
Ell	22.0185297377228
Sdcbp	21.8356852644471
Ltbp2	NA
Ncoa3	27.4082223824547
Ncoa3.1	22.6523164936503
Snap23	26.5916690394907
Hdac1	26.9911670065933
Map2k6	22.5813433008894
Map3k5	NA
Atn1	19.0834777055977
Atn1.1	22.7259422610031
Atn1.2	NA
Emg1	25.8779092982704
Terf2	23.3787832373781
Cx3cl1	NA
Cx3cl1.1	24.9424205315214
Psmd4	23.1847141359287
Kifc3	NA
Pkd2	22.3471665747204
Pkd2.1	NA
Pkd2.2	NA
Pkd2.3	25.2679438387874
E2f3	24.8055565997036
Purb	28.2582247583104
Purb.1	NA
Purb.2	23.2546090587789
Purb.3	27.3622123852507
Srsf5	24.9844357514365
Srsf5.1	24.9844357514365
Kpna4	25.5449243347195
Kpna3	27.5285442702989
Kpna3.1	27.7586620150726
Kpna6	24.2144657624741
Ifi203	NA
Abcc1	28.6869570957995
Abcc1.1	25.1952820813879
Abcc1.2	NA
Exoc4	22.0183123388665
Clk2	23.3512862175019
Clk3	24.698706000099
Clk4	22.7270955831567
Clk4.1	25.5012885762122
Cdk14	NA
Notch2	21.9543351722324
Notch2.1	NA
Rabep1	24.9384046763441
Scamp3	26.3253616186179
Bet1	27.3026493874211
Axin1	21.8666876593495
Stag2	NA
Stag2.1	22.3527526194993
Ap1b1	20.6951516979488
Ifnar2	23.7128810654098
Ifnar2.1	25.2068546702529
Myadm	NA
Myadm.1	NA
Pnn	23.3169641732034
Pnn.1	23.4360559301165
Pnn.2	28.1194837383643
Ring1	NA
Hnrnph1	21.1498278280086
Hnrnph1.1	25.6682289140363
Hnrnph1.2	29.6528621936327
Api5	23.5480965784596
Calu	23.0884704288483
Sp100	25.6207191900977
Sp100.1	NA
Pitpnm1	25.9991757348155
Pitpnm1.1	22.3529825081628
Pbx2	NA
Pbx2.1	NA
Zw10	22.5318161572322
Zw10.1	NA
Zw10.2	24.8977175524207
Ptrf	24.2238449487147
Ptrf.1	29.9843574982253
Ptrf.2	NA
Ptrf.3	NA
Ptrf.4	22.533845442899
Ptrf.5	30.2782930964455
Ptrf.6	29.1873271302102
Ptrf.7	26.5078202770449
Ptrf.8	23.169295031718
Ptrf.9	27.6074419802052
Ptrf.10	29.5541156273213
Ptrf.11	21.4689613745982
Ptrf.12	NA
Ap3d1	28.5394744304937
Ap3d1.1	24.2031137138702
Ap3d1.2	27.5873552719371
Srpk2	22.4109644732592
Chka	NA
Bysl	28.2213189650705
Atp10a	23.548222068395
Reps1	23.6113208820776
Reps1.1	22.692156576471
Bcl2l11	NA
Akap2	NA
Akap2.1	25.2305854278374
Akap2.2	25.0393918096415
Bnip2	27.2920104081862
Tnk2	25.204428133595
Slk	NA
Slk.1	24.204149417343
Slk.2	24.1712844164285
Slk.3	26.1848473195138
Slk.4	NA
Slk.5	22.1425653406531
Bnip3	NA
Bnip3.1	25.2934334799337
Pgrmc1	31.9114571058152
Bckdk	NA
Nck2	23.5707578277948
Impact	28.4370558538857
Stk10	24.8842606786426
Stk10.1	23.8484801888603
Aff2	NA
Mmp10	29.2102092918056
Septin7	26.3848739096275
Septin7.1	24.5787042051475
Septin7.2	22.2768464848359
Eif6	23.7787480103556
Acot1	26.8545055687815
Acot1.1	24.1903053284119
Atp2a2	23.8693217279194
Atp2a2.1	26.3136903802696
Supt5h	25.2839322717398
Dhx9	24.6602685183097
Eef1b	25.2959017995087
Dgcr14	24.1223944824275
Grk6	21.1924586769464
Atxn2	23.4561245505129
Atxn2.1	24.3640313357416
Epb41l2	27.454568795432
Epb41l2.1	23.2640525998371
Epb41l2.2	21.5240021710056
Epb41l2.3	24.488266599177
Epb41l2.4	24.1388203483947
Epb41l2.5	24.2312108510794
Epb41l2.6	21.2962828905999
Epb41l2.7	NA
Epb41l2.8	NA
Epb41l2.9	24.5971985923785
Grem1	25.5263801159415
Grem1.1	26.1434170090364
Cbfa2t2	21.6801593278877
Cbfa2t2.1	NA
Ulk1	24.3091064020096
Ulk1.1	22.5532577457379
Ulk1.2	24.7341616962214
Psma3	29.3849836929093
Stx7	22.8368979673787
Stx7.1	22.9294435403179
Tmem131	24.4416736186386
Vamp4	24.0147205199621
Snx3	22.3300439470702
Snx12	23.1386370103963
Sp3	26.0485580243092
Diaph2	25.9507274312588
Cfdp1	21.503076415014
Cfdp1.1	26.2516413770604
Wiz	23.2390524939333
Wiz.1	21.4175188094555
Wiz.2	22.7418518633502
Wiz.3	NA
Wiz.4	NA
Wiz.5	23.8831170045709
Wiz.6	NA
Wiz.7	NA
Wiz.8	NA
Ikbkb	23.2887019635484
Vti1b	21.4434423803574
Tulp3	22.6944942116104
Mtx2	21.4266123760446
Klc1	25.4084643380906
Klc1.1	25.3957936593108
Klc2	21.9809816161785
Klc2.1	23.3100095624035
Klc2.2	23.2050411198789
Znf106	25.3458821843101
Znf106.1	NA
Znf106.2	23.3608913175947
Igf2bp1	28.2809148692472
Dync1i2	23.3911488690958
Dync1i2.1	25.9879556511957
Dync1i2.2	NA
Dync1i2.3	NA
Dync1i2.4	NA
Dync1i2.5	NA
Ikbkg	23.2719917817073
Zfr	26.787651095419
Men1	23.4719543815304
Hnrnpa2b1	25.6773795954046
Hnrnpa2b1.1	21.5768232064766
Lrp6	21.9431937337215
Comt	29.1798293150552
Parg	24.0764086183854
Pak1	21.5975866874859
Pak1.1	22.2402802203773
Pak1.2	25.1416507954301
Brd7	24.2240020622505
Rrad	24.2606869983002
Psmc3	26.7515952957694
Birc6	NA
Birc6.1	NA
Birc6.2	24.448480227043
Birc6.3	24.332902155946
Tom1	24.5867292380627
Tom1.1	NA
F11r	25.0899624691542
F11r.1	NA
Tspyl1	21.0630512068512
Tspyl1.1	24.9230513357312
Tspyl1.2	NA
Ccnk	25.0458498209168
Ccnk.1	NA
Zfand5	23.752848084474
Pias1	NA
Pias1.1	23.8594443584714
Zbtb7a	NA
Actn3	26.6056041326888
Sh3pxd2a	26.752684738933
Sh3pxd2a.1	23.4899661177942
Sh3pxd2a.2	24.0678559277993
Sh3pxd2a.3	25.6642686799137
Sh3pxd2a.4	21.4872982859608
Sh3pxd2a.5	21.9856223613145
Sh3pxd2a.6	25.8202839674692
Sh3pxd2a.7	27.1442889288217
Sh3pxd2a.8	NA
Sh3pxd2a.9	NA
Cope	NA
Cope.1	25.2660376801177
Pde4a	23.1710725633466
Pde4a.1	21.3998812579542
Pde4a.2	23.7684437686551
Rbm3	21.0389632227074
Rbm3.1	21.0389632227074
Sp1	24.5361249825881
Sp1.1	NA
Casp8	24.1012535382814
H2-D1	NA
H2-D1.1	25.25223848318
H2-D1.2	25.6522639554871
Tk1	23.2641137199761
Tk1.1	NA
Araf	25.6568974623737
Aldoa	22.4914026099202
Aldoa.1	24.3319549079748
Aldoa.2	23.8854034468025
Prkaca	27.2030539390554
Tuba1b	21.4733560449711
Tuba1b.1	24.8533634430792
Tuba1b.2	26.6517238690087
Src	NA
Src.1	28.3559981982771
Src.2	NA
Pdgfrb	22.4168867053975
Jun	27.2603806448371
Jun.1	22.7551112383878
Jun.2	24.7830731352085
Nr3c1	23.5799936689969
Nr3c1.1	23.2270780383963
Nr3c1.2	24.4322532863687
Anxa2	23.3000137561076
Anxa2.1	23.4146033284271
Anxa2.2	NA
Anxa2.3	NA
Anxa2.4	NA
Anxa2.5	25.1622941055259
Hsp90aa1	24.6343778028366
Hsp90aa1.1	27.0496221549427
Aprt	23.3855412630041
Polr2a	21.1247356863887
Polr2a.1	24.5916690394907
Polr2a.2	21.4660949866576
Ncl	23.7974500714129
Ncl.1	NA
Ncl.2	22.153230918735
Pgk1	28.5173303691445
Junb	22.7478522430014
Atxn1l	NA
Calm1	NA
Anxa1	25.0882805789793
Anxa1.1	25.358209760756
Fv4	24.2987015915216
Tcea1	26.6675070539802
Slc3a2	NA
Spp1	NA
Spp1.1	23.9600247184479
Spp1.2	NA
Spp1.3	23.9231481056974
Spp1.4	26.537974460139
Spp1.5	NA
Spp1.6	25.6746232364965
Spp1.7	22.9148410039023
Spp1.8	NA
Fn1	27.0171251256784
Fn1.1	25.8946612028687
Hsp90ab1	22.8861581710251
Hsp90ab1.1	23.8269194432424
Hsp90ab1.2	27.4754229956987
Tcp1	22.9467203847804
Tcp1.1	22.9423345945805
Prkar2a	28.3090508614024
Pfkl	29.2939761243611
Ncam1	26.269885529531
Ncam1.1	26.2570256500404
Ncam1.2	22.54216100247
Ncam1.3	21.4733031767284
Ncam1.4	NA
Slc4a2	NA
Slc4a2.1	NA
Dnmt1	20.9363062522719
Dnmt1.1	20.9363062522719
Dnmt1.2	22.7023643402966
S100a6	22.9298673977353
Rpl27a	20.7213865068014
Lmnb1	26.9159695383699
Lmnb1.1	23.6028882718253
Map1b	NA
Map1b.1	26.6765187988153
Map1b.2	24.4672501890733
Map1b.3	NA
Map1b.4	24.9546855098511
Map1b.5	27.6729985392691
Map1b.6	NA
Map1b.7	25.3919881332503
Map1b.8	27.1303164912258
Map1b.9	26.0785388921532
Map1b.10	NA
Map1b.11	26.0573137176387
Map1b.12	26.2644345582309
Map1b.13	27.8592547173221
Map1b.14	NA
Map1b.15	NA
Map1b.16	24.4446428222592
Map1b.17	28.1402362660498
Map1b.18	26.8560269979136
Map1b.19	26.4818590899252
Map1b.20	NA
Map1b.21	23.6285145049184
Map1b.22	22.2414292956947
Map1b.23	27.6575955687823
Map1b.24	26.0463829840682
Map1b.25	23.201965604486
Map1b.26	24.2435077274077
Map1b.27	NA
Map1b.28	NA
Map1b.29	26.2146831980672
Map1b.30	22.6858282576101
Map1b.31	27.3479561235991
Map1b.32	NA
Map1b.33	21.4569803367188
Map1b.34	NA
Map1b.35	23.9160667845053
Map1b.36	24.5651257986469
Map1b.37	27.8074450815918
Hmox1	22.9359610135574
Jund	NA
Jund.1	NA
Jund.2	25.2345288735243
Ifngr1	24.0018583690251
Cd44	24.1211296630582
Trim30a	21.2776338333802
Tcf3	NA
Tcf3.1	25.8179959558233
Tcf3.2	NA
Hist1h1c	25.4855497510271
Hist1h1c.1	27.9171846441782
Atp6v0a2	26.735705216339
Lgals1	21.7386443596159
Lgals1.1	23.4397132970913
Srp14	25.6054232342697
Sptan1	23.3825885212825
Sptan1.1	28.0833530122552
Sptan1.2	24.059076111018
Atf2	22.8920829236053
Zfx	26.1132205251584
Hmga1	22.4593578262376
Hmga1.1	21.0609419004066
Hmga1.2	26.1246894044256
Hmga1.3	25.4415722879947
Hmga1.4	24.9117817414065
Hmga1.5	21.8391767339702
Hmga1.6	24.7607211504715
Hmga1.7	23.5553570113424
Hmga1.8	NA
Hmga1.9	NA
Zfp37	24.5489120679929
Eno1	22.8244554386555
Eno1.1	NA
Ap2a1	23.0947902317437
Tpi1	25.0399719849089
P18526	24.0816200450308
Slc7a2	22.6364449976894
Hmgn1	21.8549266580773
Hmgn1.1	23.9471391973414
Hmgn1.2	27.7994282631953
Rps6ka1	24.4815141460162
Rps6ka1.1	NA
Rps6ka3	24.4815141460162
Rps6ka3.1	23.8597477324691
Rps6ka3.2	25.1675316450362
Rps6ka3.3	23.2562845826233
Cfl1	24.7221987066862
Cfl1.1	22.2882211954051
Serpinh1	23.6823335266554
Nelfe	NA
Nelfe.1	NA
Nelfe.2	25.1548140871333
Nelfe.3	25.5615557300178
Hspa5	24.1416507954301
Vim	25.7747584833737
Vim.1	24.3684443389622
Vim.2	23.207490463814
Vim.3	23.5852623390641
Vim.4	25.1426484523874
Vim.5	23.1728153521329
Vim.6	21.836589749698
Vim.7	23.947614973173
Vim.8	28.4366322419847
Vim.9	28.1045746338877
Vim.10	25.5330847952324
Vim.11	27.6880252577285
Vim.12	NA
Vim.13	24.4241392346914
Vim.14	28.6595934849594
Vim.15	23.5742127953325
Vim.16	24.8618190824888
Vim.17	NA
Vim.18	27.0733599032022
Vim.19	20.1497616690634
Lmnb2	NA
Serpine1	NA
Eif3a	NA
Cbx3	NA
Cbx3.1	26.7000055472894
Cbx3.2	25.0835261945423
Cbx3.3	27.343895622633
Mov10	NA
Mov10.1	27.0707415811752
Mdm2	28.7564234376234
Mdm2.1	25.8101162063891
Mdm2.2	28.7080311003461
Mdm2.3	24.5548574631931
Zfp36l2	NA
Zfp36l2.1	23.3701489808
Zfp36l2.2	NA
Zfp36l2.3	25.8504405628951
Zfp36l1	22.9708501974237
Zfp36l1.1	23.7167939917057
Capg	23.4843369752452
Cdk11b	23.1523066008958
Cdk11b.1	23.59695597991
Cdk11b.2	22.9065445255807
Mcm3	24.2935457679417
Mcm3.1	26.5438076793757
Rps2	NA
Fas	23.9716738137812
Fas.1	24.4119164239665
Nfkb1	23.7348785359377
Tln1	NA
Tln1.1	NA
Tln1.2	24.5041377055852
Tln1.3	NA
Tln1.4	23.9955220896045
Tln1.5	NA
Ctnna1	NA
Ctnna1.1	25.4768410723849
Ctnna1.2	28.218611157111
Ptma	29.2184140272288
Ptma.1	24.6249493588515
Ptma.2	25.8088860083425
U2af2	27.6281435463293
U2af2.1	28.17071397186
Glud1	21.91197679245
Pdgfra	23.8240201771303
Pdgfra.1	23.7094064456774
Pdgfra.2	22.8260088729915
Sars	NA
Marcks	28.2508223619712
Marcks.1	NA
Marcks.2	NA
Marcks.3	NA
Marcks.4	NA
Marcks.5	24.7009088902005
Marcks.6	21.7025673096719
Marcks.7	27.0090561497502
Fkbp1a	NA
Map4	28.8461727024084
Map4.1	20.8744753973933
Map4.2	26.5062224202808
Map4.3	27.0900486671013
Map4.4	26.4080668181152
Map4.5	25.5554506573666
Map4.6	NA
Map4.7	25.9155561691502
Map4.8	26.2891412755716
Map4.9	27.8786579724132
Map4.10	22.8703258308559
Map4.11	26.8429155484945
Map4.12	NA
Map4.13	28.0810238564523
Rpl3	NA
Braf	NA
Braf.1	25.6133613845763
Braf.2	25.2091580900274
Braf.3	24.6682000465678
Cebpb	NA
Apex1	23.6027674481545
Nap1l1	24.702995706824
Marcksl1	24.7673122642047
Marcksl1.1	29.5961065148321
Rxra	22.5861915482616
Kif3a	23.5380218514781
Prkcd	27.0915562980941
Prkcd.1	24.0298075463248
Prkcd.2	23.101595611796
Prkcd.3	NA
Prkcd.4	22.1904339767872
Vcam1	NA
Vcam1.1	24.8218418975449
Cdk4	22.9267626493145
Ahr	21.792182786507
Ctnnd1	24.1044146277831
Ctnnd1.1	NA
Ctnnd1.2	NA
Ctnnd1.3	NA
Ctnnd1.4	23.7080591817281
Ctnnd1.5	24.1726688434883
Ctnnd1.6	23.4452494072752
Ctnnd1.7	23.0186203109118
Ctnnd1.8	23.883216490489
Ctnnd1.9	26.585659771506
Ctnnd1.10	25.4462598158895
Ctnnd1.11	23.9041541080221
Ctnnd1.12	22.7872790133549
Aimp1	NA
Aimp1.1	22.267730474214
Prkar2b	31.1226736472911
Prkar2b.1	26.6221802982059
Prkar2b.2	25.9988544014399
Map2k1	NA
Map2k1.1	24.0782347598461
Pax4	NA
Kif4	24.6429226792726
Kif4.1	NA
Pola1	22.1514477751753
Pola2	NA
Pola2.1	23.3999368863658
Ranbp1	24.5646296221953
Ptk2	26.5974563234304
Ptk2.1	22.9611373198194
Rab6b	NA
Pdha1	28.0604404866065
Pdha1.1	25.8113453563292
Pdha1.2	NA
Fbl	27.0687747164658
Canx	32.4694561539369
Canx.1	25.9522218744908
Irs1	24.925613549261
Irs1.1	24.4313690944861
Irs1.2	NA
Irs1.3	23.502195727851
Irs1.4	NA
Irs1.5	22.1865050312144
Rfc1	25.3094025824747
Rfc1.1	NA
Rfc1.2	21.3723620082982
Ercc5	NA
Ercc5.1	25.5527324517016
Ptpn1	24.5314353481918
Ptpn1.1	NA
Ptpn1.2	NA
Ptpn12	25.1029630953495
Ptpn12.1	NA
Ptpn12.2	24.236360273706
Ptpn12.3	23.5459615777919
Ptpn12.4	25.4873506438348
Ptpn12.5	23.0408551884158
Ptpn12.6	25.3558817062878
Ptpn12.7	26.546212918392
Ptpn12.8	22.4675288925055
Ptpn12.9	24.695593632411
Ptpn12.10	NA
Rpl12	25.1182586272034
Rpl18	21.8356030103896
Gnl1	NA
Gnl1.1	25.1064187561714
Gnl1.2	25.6418940825264
Fbln2	25.0787126532616
Lig1	26.4454683892017
Lig1.1	26.5070941978934
Lig1.2	26.0756252781732
Hsf1	NA
Hsf1.1	23.8268159982891
Hsf1.2	NA
Dnm1	23.6536934786115
Dnm2	NA
Dnm2.1	27.0084862074045
Traf2	NA
Tjp1	22.7641069094609
Tjp1.1	26.4305694545404
Tjp1.2	28.2800178616499
Tjp1.3	NA
Tjp1.4	24.5302923175966
Tjp1.5	26.0630116857117
Tjp1.6	25.9829511152974
Tjp1.7	NA
Tjp1.8	22.6822191767928
Fyn	NA
Cdkn1a	NA
Cap1	NA
Cap1.1	20.6324260166889
Chd1	NA
Chd1.1	NA
Ighmbp2	NA
Bcl6	NA
Bcl6.1	23.2284256340315
Kdm5c	23.1289369469171
Abca1	NA
Foxk1	24.5399793327399
Foxk1.1	25.8127301639111
Foxk1.2	24.4230447810495
Septin2	23.3219637329392
Stat1	23.0923482498537
Stat3	23.9520796132412
Stat5a	22.782657205443
Eps15	21.674100082435
Eps15.1	24.0455387180619
Eps15.2	24.0455387180619
Eps15.3	NA
Eps15.4	24.5911819099403
Hist1h1e	24.1384869892479
Hist1h1e.1	29.9092070357728
Hist1h1a	25.5029404616477
Hist1h1b	30.1312068336095
Hist1h1b.1	25.8095143256439
Hist1h1d	29.9355893100944
Dck	26.4660883448892
Itgav	24.0945668418267
Crebbp	22.0157735953354
Crebbp.1	23.7817396030106
Cfl2	30.2680914609821
Rangap1	NA
Rangap1.1	NA
Rangap1.2	NA
Rangap1.3	NA
Rangap1.4	23.2285665887505
Sipa1	22.19268346833
Cdkn1b	23.5804845903257
Vps4b	21.5112360092325
Nf2	24.1319710422601
Adss	22.7690468750277
Adss.1	NA
Ier3	23.3334702063382
Nedd4	25.8708777897325
Nedd4.1	22.6553254867504
Yap1	31.2798289468573
Yap1.1	31.434639598239
Yap1.2	23.2362512341149
Yap1.3	24.1582712230215
Yap1.4	NA
Yap1.5	27.4943527242335
Yap1.6	NA
Yap1.7	22.7728535455761
Yap1.8	25.8336275048044
Yap1.9	31.2193624677793
Yap1.10	27.6550487582235
Yap1.11	28.6635810359803
Yap1.12	28.9585501429593
Yap1.13	24.3342127041429
Yap1.14	24.0771915334981
Pla2g4a	22.8048845433065
Pla2g4a.1	25.9128298308394
Pla2g4a.2	NA
Pla2g4a.3	25.8289609626952
Pla2g4a.4	25.7466552555203
Pla2g4a.5	22.7746351410413
Pla2g4a.6	NA
Capza1	25.6047899111164
Capza2	27.7710804996627
Capzb	22.704054879875
Map2k4	NA
Map2k4.1	20.5101541617695
Mapk14	26.1056941800096
Gfpt1	29.1660196215428
Rpl6	19.3746735479483
Rpl6.1	22.679151219255
Fosl2	23.0023164401643
Fosl2.1	26.5497270968276
Crkl	25.1899032282837
Rplp1	24.6884380684131
Rplp1.1	26.3360672785368
Rpl13	22.7402270335152
Rpl13.1	21.30646771366
Glrb	NA
Tead2	22.976195318206
Lmna	NA
Lmna.1	NA
Lmna.2	NA
Lmna.3	26.4404064737568
Lmna.4	NA
Lmna.5	20.9904329527704
Lmna.6	27.1911493740658
Lmna.7	25.3676979243344
Lmna.8	NA
Lmna.9	23.314221770538
Lmna.10	23.1597667463196
Lmna.11	22.3411243182344
Lmna.12	NA
Lmna.13	29.3654430075177
Lmna.14	29.106573214321
Lmna.15	NA
Lmna.16	25.9473057367307
Lmna.17	20.6995875598191
Lmna.18	26.3868575026179
Lmna.19	26.5242605558636
Lmna.20	24.6168355947822
Lmna.21	NA
Lmna.22	28.5492647812135
Lmna.23	25.220423489314
Lmna.24	NA
Lmna.25	NA
Lmna.26	NA
Lmna.27	21.8477666646089
Hspa4l	22.9578914055809
Pcnt	24.8352225243598
Cbr1	NA
Camlg	23.5685324000902
Hnrnpa1	NA
Hnrnpa1.1	29.3009049372062
Hnrnpa1.2	NA
Cenpc	NA
Cenpc.1	22.4955213214567
Pcyt1a	23.1410685101115
Psen1	NA
Cav1	26.2871313620346
Cav1.1	24.9776496480075
Bckdha	NA
Bckdha.1	24.5839163701398
Pa2g4	29.2480728545663
Cast	24.7965523968164
Cast.1	22.6692619891034
Cast.2	27.7875182199834
Cast.3	NA
Cast.4	NA
Cast.5	NA
Cast.6	22.9570031687271
Cast.7	NA
Cast.8	NA
Cast.9	23.3165369371718
Cast.10	NA
Cast.11	24.4434288865698
Cast.12	26.6808176549188
Cast.13	24.1195259650269
Cast.14	21.3969298784759
Cast.15	25.2372945608671
Rab7a	26.9243330113046
Plcb3	22.3075652826509
Plcb3.1	22.3075652826509
Hdgf	28.0705231730239
Hdgf.1	23.8416362231993
Hdgf.2	NA
Hdgf.3	27.6822477651082
Hdgf.4	25.2662665521798
Slc1a5	23.9309649948375
Nek1	23.7061484015263
Nek1.1	22.2961932311639
Nek1.2	25.3404216017424
Nek1.3	NA
Kpna2	26.0984711801666
Usp10	27.5207316792885
Usp10.1	24.916115405115
Pkm	23.0825561058637
Pkm.1	NA
Ube2e3	NA
Fgd1	20.8032450930625
Fgd1.1	NA
Hmga2	27.2251994906641
Hmga2.1	26.7777851080715
Hmga2.2	24.7732293662539
Map3k1	22.6179120990288
Cux1	NA
Cebpz	NA
Cebpz.1	20.8368363291102
Arnt	22.6998812933935
Slc16a1	NA
Slc16a1.1	NA
Slc16a1.2	26.3345947232212
Slc16a1.3	27.1846051583951
Slc16a1.4	23.7813126122443
Slc16a1.5	26.0075281970969
Anapc1	NA
Anapc1.1	NA
Anapc1.2	26.1711418264308
Anapc1.3	21.5977321962396
Cnbp	NA
Cnbp.1	21.2041016320071
Cnbp.2	22.2157461839476
Dnajc2	23.0680659882308
Stom	NA
Stom.1	NA
Stmn1	24.0761475522374
Stmn1.1	27.3747379404089
Stmn1.2	25.987261614024
Atxn1	NA
Atxn1.1	21.687242016318
Msh6	25.1676133309089
Msh6.1	24.2428876134755
Lipe	23.9472343650608
Lipe.1	24.7748389183444
Rad23a	22.5325774738941
Faf1	22.8644318113919
Faf1.1	20.7980200688026
Ephb4	22.9740297537427
Ephb4.1	NA
Ephb2	NA
Slc12a2	21.9063095780937
Slc12a2.1	NA
Sh3bp1	NA
Sh3bp1.1	26.5642263531386
Sh3bp1.2	27.0114474519164
Sh3bp1.3	24.3056217192289
Kmt2a	NA
Cdh11	25.8949079228421
Cdh11.1	29.1714015333848
Golga3	24.7378523711018
Rrp1	26.0880000732235
Arpp19	24.0734470988168
Ackr3	22.2799630789068
Ackr3.1	24.8854034468025
Wfs1	25.3540883352977
Pdcd5	27.7418216889347
Eef1d	27.1735639418249
Eef1d.1	33.3019605816023
Eef1d.2	24.3766648457672
Eef1d.3	25.032770236706
Snrpa1	NA
Snrpa1.1	22.9584014220981
Nadk	NA
Nadk.1	23.8916478169354
Rasa2	NA
Eef2	21.9065836797756
Strn4	NA
Strn4.1	23.5465898472095
Strn4.2	24.3458821843101
Strn4.3	24.4425515195495
Fam207a	26.9515104279205
Aaas	27.6431283106482
Tpm1	23.432661192231
Ripk2	22.0376766974432
Ripk2.1	22.30150340501
Ripk2.2	NA
Tbc1d10a	25.3750032636356
Tbc1d10a.1	NA
Tubgcp3	NA
Tubgcp3.1	NA
Tnks1bp1	24.0274690127041
Tnks1bp1.1	24.6474398129069
Tnks1bp1.2	24.844449242871
Tnks1bp1.3	23.1359509393031
Tnks1bp1.4	24.4783565430977
Tnks1bp1.5	25.6737320362476
Tnks1bp1.6	NA
Tnks1bp1.7	25.4625306074734
Tnks1bp1.8	25.0054274727259
Tnks1bp1.9	21.9415513776831
Tnks1bp1.10	27.0188240797992
Tnks1bp1.11	26.696612964795
Tnks1bp1.12	NA
Tnks1bp1.13	NA
Tnks1bp1.14	NA
Tnks1bp1.15	20.4795282938878
Tnks1bp1.16	21.7163026638027
Tnks1bp1.17	27.4404402787347
Tnks1bp1.18	NA
Tnks1bp1.19	24.5021309502186
Tnks1bp1.20	NA
Tnks1bp1.21	25.3940492512814
Tnks1bp1.22	23.4667855636736
Tnks1bp1.23	27.9242121471449
Tnks1bp1.24	23.9647332573562
Tnks1bp1.25	25.7191645295135
Tnks1bp1.26	26.8178918690269
Tnks1bp1.27	25.5421547018176
Tnks1bp1.28	26.1643627501464
Tnks1bp1.29	21.6976881459928
Tnks1bp1.30	NA
Tnks1bp1.31	NA
Tnks1bp1.32	25.57023268908
Tnks1bp1.33	NA
Tnks1bp1.34	NA
Tnks1bp1.35	27.6800304896281
Tnks1bp1.36	22.9853258003307
Tnks1bp1.37	23.4022991133029
Tnks1bp1.38	23.2023165126337
Bcl2l13	24.8763857949825
Bcl2l13.1	25.2662665521798
Pcif1	22.3344746709822
Pcif1.1	25.503555386691
Scarf2	21.5340735590173
Scarf2.1	22.1271235031912
Scarf2.2	23.1034243286487
Wdhd1	27.6465756122667
Hps5	24.4539158823935
Hps5.1	NA
Anks1a	NA
Anks1a.1	NA
Anks1a.2	25.7735245852641
Mkl2	21.8852047695261
Mkl2.1	23.3946425866962
Mkl2.2	26.3789419914252
Sash1	22.2321484778721
Sash1.1	22.1821449202044
Sash1.2	NA
Sash1.3	23.7346580078051
Sash1.4	26.9286773911221
Sash1.5	25.2073315416899
Sash1.6	26.8565337846198
Sash1.7	25.8064486908731
Sash1.8	24.7492502034218
Kdm2a	24.7355399181502
Kdm2a.1	23.2699844477122
Espl1	22.1498278280086
Espl1.1	22.9052322456075
Pcbp1	22.4012435369397
Pcbp1.1	24.129708647947
Pcbp1.2	24.4557901210993
Pcbp1.3	25.9142666690573
Pcbp1.4	23.0300771333649
Ppfia3	24.683647899048
Actb	NA
Actb.1	24.5089167704785
Actb.2	21.4017714216629
Dnajc5	30.4032229766905
Psme3	21.6352641062091
Lpar1	NA
Hnrnpk	28.2320020138486
Hnrnpk.1	22.9947119798076
Hnrnpk.2	21.9046246671437
Hnrnpk.3	25.876435771428
Hnrnpk.4	31.2724300392167
Ywhag	22.8335657266458
Rras2	26.5356187293885
Rps7	21.5553070643106
Ppp1ca	NA
Ppp1ca.1	NA
Rps8	24.5588490134921
Rps8.1	24.5588490134921
Ywhae	24.8187243532051
Rps14	20.4347261446177
Rps18	NA
Rps11	23.2923925284483
Snrpd3	NA
Abi2	23.1875849471125
Rpl23a	27.3009747557288
Hist1h4a	27.6873132376564
Rps26	20.7216535818769
Rpl31	24.2553932617205
Ybx1	23.6146801735035
Ybx1.1	27.2937890286482
Ybx1.2	NA
Ybx1.3	NA
Ybx1.4	24.5626432081597
Ybx1.5	24.3320277952884
Tra2b	24.5034906700804
Tra2b.1	22.8770553355642
Prrx1	24.7477757529611
Prrx1.1	NA
Prrx1.2	NA
Hspa8	NA
Vamp3	24.729189167031
Dnaja1	23.322873552551
Hspd1	NA
Gnas	21.0423883584522
Ywhaz	23.2812319932061
Crnkl1	NA
Sumo1	24.936488428291
Rps17	26.5124424710839
Rps17.1	24.8729833287718
Rps10	24.768928427601
Ppp3ca	NA
Csnk2b	NA
Csnk2b.1	24.0668927592842
Prkacb	24.0783216613334
Npr3	24.8294515303943
Pip5k1a	NA
Kifap3	24.0914701901804
Tead3	NA
Tead3.1	NA
Tead3.2	25.0651837422541
Itpr3	28.20996143587
Itpr3.1	25.8026666372618
Itpr3.2	23.4849926563185
Itpr3.3	26.2478217612907
Nfic	NA
Nfic.1	26.8338076759916
Nfic.2	NA
Nfic.3	23.7608835886906
Nfix	21.2373568251705
Nfix.1	25.1573254496137
Nfix.2	NA
Nfix.3	NA
Nfix.4	24.160160911833
Nfix.5	23.1121089287844
Pkn1	23.384557687092
Pkn1.1	23.384557687092
Pkn1.2	25.9793491687344
Hdac2	23.3992413770041
Hdac2.1	28.3022309116993
Aup1	NA
Pebp1	26.4981252858617
Pebp1.1	22.99973101378
Pebp1.2	NA
Stim1	23.9470440233439
Stim1.1	23.9130491020672
Stim1.2	23.119171222642
Tank	NA
Ufd1l	26.5680528655762
Rad50	22.4427675363259
Usp9x	25.3331570780172
Usp9x.1	25.5991985900249
Tp53bp1	NA
Tp53bp1.1	NA
Tp53bp1.2	26.1527935921406
Tp53bp1.3	21.5256346408159
Tp53bp1.4	25.1068022080398
Tp53bp1.5	NA
Tp53bp1.6	24.1876493941398
Tp53bp1.7	23.2427170354054
Tp53bp1.8	24.6343778028366
Tp53bp1.9	NA
Tp53bp1.10	23.8891731258746
Tp53bp1.11	NA
Tp53bp1.12	24.3829403552169
Tp53bp1.13	24.6254252209952
Tp53bp1.14	26.2109426959105
Tp53bp1.15	22.782614539199
Tp53bp1.16	27.7132168752513
Tp53bp1.17	25.7063733305945
Tp53bp1.18	26.4786528621276
Tp53bp1.19	NA
Tp53bp1.20	27.4260866759858
Tp53bp1.21	NA
Tp53bp1.22	NA
Tp53bp1.23	25.3655275748988
Evl	22.434617536567
Evl.1	23.4027155756702
Slc9a3r1	21.6488565674059
Slc9a3r1.1	25.4996023512029
Slc9a3r1.2	23.7239217260295
Slc9a3r1.3	23.6168355947822
Slc9a3r1.4	NA
Slc9a3r1.5	NA
Slc9a3r1.6	26.106205683309
Stx4	24.7582281381351
Stx4.1	27.0432923432006
Pde7b	22.3913447410723
Erf	23.8604553571399
Vasp	23.7749997748337
Vasp.1	23.2494009902819
Naca	25.6291968196025
Irf3	24.0881942753247
Casp3	25.488266599177
Ctps1	27.285720873044
Cct2	24.1465493129215
Cct2.1	NA
Cct2.2	21.5007440113071
Cct2.3	NA
Cct2.4	22.8062913030978
Cct2.5	NA
Cct3	24.2703039831839
Irx2	22.4361101810487
Irx1	23.1150430465682
Irx1.1	24.2199903125982
Irx1.2	23.7639124164616
Irx1.3	23.2946831270362
Irs2	NA
Irs2.1	NA
Irs2.2	NA
Irs2.3	22.7254762348055
Irs2.4	25.3070314344675
Irs2.5	NA
Irs2.6	NA
Irs2.7	24.766988814153
Irs2.8	23.3820254084569
Renbp	24.5342889689038
Stim2	22.5044481795824
Stim2.1	24.5390324960314
Stim2.2	22.6869001049428
Wnk1	25.7194988801299
Wnk1.1	25.5904813729238
Wnk1.2	NA
Cbx1	22.748507705617
Ap2m1	NA
Srsf3	23.402854369748
Mcm2	26.7293551944252
Mcm2.1	28.4518882952526
Mcm2.2	24.556667502851
Mcm2.3	28.4127953857254
Mcm2.4	26.101681117503
Mcm2.5	NA
Mcm2.6	28.8434589184055
Mcm2.7	25.0578867316708
Mcm6	NA
Mcm6.1	23.5172742803849
Mcm6.2	24.6751691840174
Mcm6.3	26.2112795404014
Csrp1	27.2992981779214
Kif20a	NA
Rps3a	25.3921629185137
Rps3a.1	23.1081817915051
Rps3a.2	23.1081817915051
Etv6	NA
Psme2	NA
G3bp2	25.5191000511536
G3bp2.1	NA
Lig3	24.2389281089272
Arhgap5	23.0355299359129
Arhgap5.1	26.037091127311
Arhgap5.2	25.2472228239865
Lyst	NA
Lyst.1	23.6656574447001
Lyst.2	19.7853681897189
Mprip	26.1588055164692
Mprip.1	27.7885808809583
Mprip.2	25.228472620468
Mprip.3	NA
Mprip.4	NA
Mprip.5	25.8771102840526
Mprip.6	24.2834800634901
Mprip.7	NA
Mprip.8	26.0591201432798
Cacna1a	25.6756574883175
Cacna1a.1	NA
Cacna1a.2	19.2133361515312
Cacna1a.3	23.3282035323756
Dok1	NA
Dok1.1	25.5418711439746
Pam	22.0061585064587
Pam.1	22.0061585064587
Tarbp2	NA
Smarcc1	NA
Smarcc1.1	NA
Smarcc1.2	27.6462092693478
Bmx	NA
Mllt11	NA
Xrn1	21.9592510491662
Smn1	24.4541168101867
Smn1.1	26.7600170401003
Smn1.2	25.3239147384927
Smn1.3	24.0368899224082
Map4k4	25.1534949008113
Map4k4.1	22.7332237526851
Map4k4.2	NA
Map4k4.3	22.8036866668172
Map4k4.4	NA
Hn1	23.2797363695776
Hn1.1	23.4172165333722
Hn1.2	NA
Hn1.3	NA
G3bp1	30.2964995445688
G3bp1.1	30.6210398660586
Nfib	NA
Nfib.1	24.3395880405576
Casp7	23.358030812958
Rbbp6	23.5836715135471
Rbbp6.1	25.0641749105714
Rbbp6.2	NA
Rbbp6.3	27.3533524083305
Rbbp6.4	21.7262750447166
Rbbp6.5	27.3267156090915
Dab2	NA
Dab2.1	NA
Dab2.2	22.4637551932292
Shc1	24.1221416072481
Shc1.1	24.1216357238786
Gnpat	21.5844304337548
Arvcf	22.395981929241
Rplp2	25.7825132018122
Rplp2.1	25.4813169981751
Rplp2.2	24.477697838383
Cebpd	25.8858503706635
Il6st	25.007619463587
Il6st.1	21.7017552607829
Hnrnpul2	26.1884346110176
Hmgcr	NA
Egfr	23.8547846175941
Top2a	25.2944437575184
Top2a.1	NA
Top2a.2	22.7738412076015
Top2a.3	27.0997132029589
Adcy6	22.7624204317389
Adcy6.1	25.1424406640734
Nme2	23.5496017377416
Vcp	25.1855937271835
Vcp.1	26.2145052986559
Uba1	24.3300585441495
Uba1.1	25.8006665489607
Uba1.2	22.7612300624424
Uba1.3	23.497394309746
Ctnnb1	21.8131792876293
Ctnnb1.1	21.7208076744701
Ctnnb1.2	24.7010782040441
Ctnnb1.3	25.6370350811533
Nfia	23.2316328585481
Nfia.1	25.3352311969779
Nucb1	26.1304841270715
Nucb1.1	NA
Nucb1.2	NA
Nucb1.3	24.6087361066207
Epha2	22.714514605024
Enah	NA
Enah.1	24.8020879494334
Runx1	21.7266299294219
Eif2ak2	23.6078333501674
Eif2ak2.1	20.5481969712812
Eif2ak2.2	23.2736017122278
Eif2ak2.3	21.6700464010555
Nf1	NA
Nf1.1	23.7391721105207
Nf1.2	25.7141119862097
Smarcad1	22.7091595414543
Smarcad1.1	24.0179861791452
Smarcad1.2	24.8240720008651
Cdk16	21.9101813273657
Cdk16.1	24.1891791655127
Cdk16.2	24.7029393460449
Cdk16.3	NA
Top1	NA
Top1.1	25.2266311736318
Top1.2	23.9425637483817
Top1.3	24.0596044094826
Relb	NA
Cdk18	25.176124110027
Cdk18.1	22.5466400969453
Mark2	NA
Mark2.1	25.0929763371735
Mark2.2	NA
Mark2.3	24.3283789111517
Fmn1	22.6005908899731
Spindoc	23.8748356658533
Spindoc.1	NA
Spindoc.2	NA
Larp7	25.0124028640659
Eif5b	23.5067229496081
Eif5b.1	23.753283582188
Eif5b.2	24.2214861901519
Eif5b.3	24.0318730940611
Eif5b.4	22.8154749448496
Eif5b.5	28.0165583627401
Eif5b.6	30.4569519300887
Eif5b.7	21.8510256128611
Ptpn2	NA
Igf2r	27.5464799198101
Igf2r.1	28.7378386174608
Map3k8	23.5516061771622
Cbfb	24.5801777840721
Tle3	23.7573057161658
Tle3.1	21.8773150736189
Eps8	NA
Eps8.1	23.3687285858434
Eps8.2	22.877434936951
Tfdp1	23.0812038229648
Tfdp1.1	NA
Mitf	NA
Ssrp1	22.7032662079184
Dlk1	NA
Chd8	22.242174152783
Trio	21.8184746583868
Trio.1	NA
Trio.2	21.9213083654718
Zc3h18	23.2009602587282
Zc3h18.1	22.2941295247425
Zc3h18.2	27.7716851919695
Zc3h18.3	29.4302418144522
Zc3h18.4	NA
Zc3h18.5	21.4839959032825
Zc3h18.6	23.6436275791437
Dact3	25.2197145869538
Dact3.1	22.2511750772338
Dact3.2	25.2845726575538
Dact3.3	22.8304115275592
Rbm15	26.222548108772
Rbm15.1	24.808074026617
Rbm15.2	NA
Rbm15.3	25.998372267141
Rbm15.4	27.3896964884792
Ppp4r2	23.4630631637883
Ppp4r2.1	23.2812017939275
Tanc1	22.1626056159713
Tanc1.1	24.6924745358031
Kiaa1468	26.593023004303
Fam83h	NA
Fam83h.1	22.0268027365006
Fam83h.2	25.9982344848847
Fam83h.3	21.1046023664747
Fam83h.4	22.0758168006173
Fam83h.5	23.7443294970301
Fam83h.6	20.8691810977238
Fam83h.7	20.2606410494278
Traf3ip1	26.3811274928519
Cdk12	23.3507107507847
Cdk12.1	23.1311670417985
Medag	NA
Nsun2	27.0412876716771
Nsun2.1	26.9199755097561
Specc1l	NA
Specc1l.1	NA
Specc1l.2	23.0903847898942
Specc1l.3	21.8550483959333
Gsk3a	28.8752858749507
Psd3	23.2578200507869
Fat4	25.1157629437226
Helq	NA
Osbp	25.1581890064641
Osbp.1	NA
Stk11ip	25.1586411395594
Stk11ip.1	22.1203533581992
Patl1	NA
Hs1bp3	NA
Hs1bp3.1	22.2512675784386
Stt3b	23.5207316792885
Stt3b.1	24.6643844613865
1700017B05Rik	NA
1700017B05Rik.1	23.5872178731363
1700017B05Rik.2	23.5872178731363
Gpatch4	24.7456980442887
Gpatch4.1	26.1080158003566
Myl12b	24.3633896150515
Aarsd1	24.6639212797336
Aarsd1.1	22.5246145636745
Gmps	25.7053046050538
Gmps.1	NA
Usp39	23.173954356217
Usp39.1	NA
Llgl2	23.4053503825521
Pdlim7	22.9490413599756
Cenpt	24.0675057590984
Smarca4	25.3830107117086
Smarca4.1	23.7663956339832
Smarca4.2	24.3167137398404
Smarca4.3	22.9045070417514
Cwc27	22.4266669832491
Prrc2c	17.2094056872511
Prrc2c.1	23.9290388329481
Prrc2c.2	23.6524098901053
Prrc2c.3	22.2214861901519
Prrc2c.4	NA
Prrc2c.5	NA
Trappc10	NA
Ccdc102a	NA
Ccdc102a.1	NA
Ccdc102a.2	21.9071708652186
Micall2	NA
Micall2.1	26.0175783757735
Micall2.2	22.3192602400662
Micall2.3	22.6744910286583
Micall2.4	22.8782936661937
Micall2.5	22.2517608180565
Micall2.6	NA
Micall2.7	25.7276109531086
BC005624	27.3074763216708
Map9	NA
Alkbh5	24.9644041593707
Yeats2	NA
Yeats2.1	23.2819113099061
Yeats2.2	NA
Yeats2.3	24.6285145049184
Yeats2.4	23.548222068395
Ccdc136	22.1785176151781
Hexim2	22.2517608180565
Pbxip1	25.8876614772201
Pbxip1.1	NA
Wdr70	24.253162547289
Srsf6	25.9290388329481
Srsf6.1	27.4292414135989
Trmt1	23.7716717571159
Trmt1.1	24.6638633715697
Fam131b	23.3785009648198
Mphosph8	26.6862445482269
Nol9	20.9373031447309
Nol9.1	25.1080796453662
Esyt2	23.4899661177942
Esyt2.1	NA
Esyt2.2	NA
Esyt2.3	NA
Tbc1d2b	24.7454791639483
Trappc9	21.5520067310735
Khsrp	22.4187272808519
Khsrp.1	27.4211274870588
Znf746	20.8747155863626
Crtc2	NA
Crtc2.1	22.5495766646172
Crtc2.2	21.4059875602903
Crtc2.3	NA
Tfpt	23.0554079114952
Tfpt.1	24.9444719492298
Dennd1b	21.6701847824321
Mast3	23.5099480035752
Mast3.1	21.8155583545014
Zmym5	21.9788604706056
Fam160a2	25.1656106943743
Otud5	22.0160276708197
1110038F14Rik	NA
Esyt1	21.6450128782991
Lbr	24.5387799012587
Lbr.1	27.0540476033235
Foxk2	26.765964076983
Foxk2.1	NA
Foxk2.2	22.6829279998811
Foxk2.3	22.3682453328179
Ttll12	28.6232751590159
Mex3d	23.9058199812379
5031439G07Rik	25.9887418232439
5031439G07Rik.1	22.397013491159
Frmd8	NA
Frmd8.1	24.9864283284555
Trmt10c	22.0371403064639
Eif3j1	28.6103371094171
Eif3j1.1	NA
Fam195b	NA
Fam195b.1	25.485779080454
Rreb1	NA
Dip2b	23.4078420844511
Tnrc6c	NA
Dab2ip	22.7869174702944
Snx27	20.4259022942307
Agap2	NA
Zswim8	NA
Zswim8.1	23.0043851092151
Zswim8.2	NA
Zswim8.3	NA
Ccser2	NA
Aak1	26.9085351483181
Aak1.1	24.1968838302377
Aak1.2	NA
Slc2a13	27.3920580498967
Mtcl1	22.878153907888
Mtcl1.1	NA
Mtcl1.2	22.9867339223841
Mtcl1.3	NA
Mtcl1.4	21.5927279786842
D2Wsu81e	NA
Babam1	25.2953785693446
Dtx3l	27.898972722658
Edc4	21.2190605125496
Edc4.1	26.5983504447677
Edc4.2	22.9493644783535
Edc4.3	27.6010294887488
Edc4.4	28.1479162664196
Edc4.5	24.3429917349768
Edc4.6	23.9771836762839
Rmdn3	22.1035438835855
Rmdn3.1	25.7183283138089
Tax1bp1	22.410550385645
Arglu1	22.2569603899582
Arglu1.1	29.6862089116085
Fhdc1	NA
Lsg1	NA
Lsg1.1	25.0794943193675
Ppp1r7	21.6748818689704
Ppp1r7.1	23.9710187026619
Smcr8	22.9570409771825
Smcr8.1	NA
Smcr8.2	23.0716498043759
Cobll1	21.4601850214045
Cobll1.1	26.5212591641442
Cobll1.2	23.6864440970241
Cobll1.3	24.1402362660498
Cobll1.4	24.1685932007955
Cobll1.5	20.9892502946114
Cobll1.6	24.8686184398184
Cobll1.7	24.0422458066966
Cobll1.8	24.9074350207183
Cobll1.9	NA
Cobll1.10	23.4123990575004
Cobll1.11	25.6695561935676
Cobll1.12	24.7276940600553
Cobll1.13	22.1571855870154
Lrch2	23.8222570615883
Naf1	25.4618979414095
Ppp1r12c	23.3839953424967
Ppp1r12c.1	23.2727210294268
Ppp1r12c.2	NA
Hdgfrp2	23.9002268018242
Hdgfrp2.1	NA
Hdgfrp2.2	23.556979349261
Hdgfrp2.3	22.2457379331709
Hdgfrp2.4	NA
Hdgfrp2.5	23.3369609863515
Eml4	25.2887845794408
Eml4.1	24.2528545916785
Zc3hav1	25.9302911306618
Zc3hav1.1	NA
Zc3hav1.2	NA
Zc3hav1.3	24.0680309802828
Zc3hav1.4	23.5529826155727
Zc3hav1.5	NA
Arhgef40	25.1895412423225
Arhgef40.1	25.6445669102038
Arhgef40.2	23.6642686799137
Sec31a	NA
Sec31a.1	25.554264025015
Fam188b	24.3922677795083
Fam188b.1	25.0657098093082
Fcho2	NA
Fcho2.1	23.5582260612647
Fcho2.2	26.2086619741479
Fcho2.3	NA
Fcho2.4	26.3951310327015
Fcho2.5	NA
Fcho2.6	23.9283640682756
Fcho2.7	22.5606167324818
Brd9	NA
Brd9.1	NA
P2rx3	24.7569257238665
Tgfbrap1	NA
Slmap	21.834327472445
Znf48	NA
Znf48.1	21.0117750930783
Sfswap	23.3440040511056
Sfswap.1	NA
Sfswap.2	NA
Sorbs2	22.0422101665568
Sorbs2.1	NA
Sorbs2.2	25.6136312349479
Sorbs2.3	NA
Sorbs2.4	24.3486227575974
Lgr6	25.5412723387761
Fam91a1	23.6991581492968
Fam91a1.1	19.8597800885974
Fam91a1.2	NA
Vps51	NA
Vps51.1	NA
Kdm5a	19.7489707196859
Rgl3	23.4859101094756
Rgl3.1	NA
Rgl3.2	NA
Ncbp1	25.1648334132797
Ncbp1.1	NA
Rnpc3	NA
Rnpc3.1	22.6585607261202
Rnpc3.2	23.6999490695724
Lrrfip1	23.9855482267834
Lrrfip1.1	23.2660529393848
Lrrfip1.2	27.2759980901976
Lrrfip1.3	NA
Tmem237	NA
Esf1	22.7972600222273
Esf1.1	26.5483945992351
Mthfd1l	24.4308247069353
Srbd1	NA
Bahd1	22.1574817505913
Bahd1.1	22.5157606632708
Ubn1	NA
Abl2	26.1138141570317
Abl2.1	NA
Abl2.2	NA
Oxr1	NA
Oxr1.1	NA
Oxr1.2	25.9284845851158
Arap1	25.1680216909108
Arap1.1	23.2972837093034
Herc2	NA
Herc2.1	NA
Srek1ip1	NA
Pds5b	28.2146634325493
Pds5b.1	21.9113135112815
Pds5b.2	23.4521062718752
Pds5b.3	23.5695219029005
Pds5b.4	24.2998199887255
Pds5b.5	23.4304843603719
Pds5b.6	23.7686591927321
Cdv3	23.0035250496139
Plekhg3	23.9744780683395
Plekhg3.1	24.358030812958
Plekhg3.2	20.8536680983525
Gzf1	22.1424656002513
Gzf1.1	24.2130417378611
Rc3h1	22.1300775764852
Rc3h1.1	23.3346492891185
Rc3h1.2	23.1431636383009
Phactr4	24.9686765887008
Phactr4.1	NA
Phactr4.2	24.6364449976893
Phactr4.3	22.4608517689789
Phactr4.4	25.7529569712276
Phactr4.5	NA
Ankrd28	24.7552960508554
Ccnl1	27.1797533804067
Ccnl1.1	23.1423492277334
Srrm1	27.1588466077704
Srrm1.1	29.7568985777291
Srrm1.2	28.3079396000027
Srrm1.3	30.3234428150861
Srrm1.4	27.9154832093443
Srrm1.5	NA
Srrm1.6	23.0852049847648
Srrm1.7	27.0806443354036
Srrm1.8	23.341153288887
Srrm1.9	27.6591214998651
Srrm1.10	NA
Srrm1.11	22.8310924285429
Srrm1.12	28.6553036416912
Srrm1.13	23.1705020349882
Srrm1.14	NA
Lrig2	NA
Prune2	NA
Prune2.1	24.7694129237852
Prune2.2	NA
Prune2.3	26.3789772677301
Prune2.4	NA
Ddx46	26.7143356772003
Thrap3	22.5825691443151
Thrap3.1	29.8738159231251
Thrap3.2	27.7700721155853
Thrap3.3	24.3143545875283
Thrap3.4	24.1676950121569
Thrap3.5	24.0695180694365
Thrap3.6	30.1450151263193
Thrap3.7	23.8468487574437
Thrap3.8	24.5448928914668
Gpkow	24.3556666194382
Gpkow.1	NA
Gpkow.2	22.0124665357184
Znf608	22.6567927172704
Znf608.1	23.7665035030655
Znf608.2	22.9579669749613
Znf608.3	NA
Znf608.4	NA
Spag9	23.7546980425397
Zcchc6	23.4898354566484
Rnf20	24.3257459883145
Rnf20.1	25.099242216727
Fam208b	NA
Kiaa1551	21.9582692129054
Kiaa1551.1	23.2062663116449
Jcad	NA
Jcad.1	NA
Znf652	22.573226505743
Iqsec2	23.8812254674834
Ehmt1	NA
Prkaa1	NA
Prkaa1.1	NA
Cfap52	23.2233577879906
Nufip2	27.4665697938633
Nufip2.1	21.304983184459
Nufip2.2	27.2750506316748
Nufip2.3	26.301998372726
Taok1	23.4581295006306
Arhgap1	NA
Vps13a	NA
Tsr3	22.8358703189317
Slc38a10	NA
Ppp1r13l	22.2024440944379
Wdr81	NA
Wdr81.1	23.9390269093392
Rnmtl1	23.4569268649506
Mdc1	22.9807026961901
Mdc1.1	25.1963234204038
Mdc1.2	29.0687200430393
Mocs1	22.2218009142022
Lrrk2	26.1080796453662
Lrrk2.1	20.6558147294073
Lrrk2.2	21.3280866013461
Igf2bp2	27.3694212030819
Igf2bp2.1	27.826712545918
Igf2bp2.2	27.927351329157
Ccdc88a	23.8543787105672
Ccdc88a.1	22.1249376266724
Ccdc88a.2	21.1672538784683
Ccdc88a.3	NA
Ccdc85a	23.3810394318223
Sap30l	21.2496942507852
Sap30l.1	21.2496942507852
[truncated: 5,755 more rows]
